# Supplementary material for: Mendelian randomization study and meta‐analysis exploring the causality of age at menarche and the risk of intracerebral hemorrhage and ischemic stroke
Source: CNS Neurosci Ther. 2023 May 11;29(10):3043–52. doi: 10.1111/cns.14245 (PMC10493675; doi:10.1111/cns.14245)
Supplement: Supplementary file 2 — Table S1. [file CNS-29-3043-s003.xlsx]

## Sheet: 1
Exposure								ICH							Lobar ICH							Non-Lobar ICH							IS								LAS								CES
SNP	effect_allele	other_allele	beta	se	pval	eaf	F	SNP	effect_allele	other_allele	beta	se	pval	outcome	SNP	effect_allele	other_allele	beta	se	pval	outcome	SNP	effect_allele	other_allele	beta	se	pval	outcome	SNP	effect_allele	other_allele	beta	se	pval	eaf	outcome	SNP	effect_allele	other_allele	beta	se	pval	eaf	outcome	SNP	effect_allele	other_allele	beta	se
rs1005579	C	T	-0.0130876	0.00208463	3.40001e-10	0.454564	39.415	rs1005579	T	C	0.0209	0.0516	0.6862	ICH	rs1005579	T	C	-0.0082	0.0676	0.9034	lobar ICH	rs1005579	T	C	0.0709	0.0618	0.2515	Non lobar ICH	rs1005579	C	T	0.0121	0.0085	0.152	0.4406	Ischemic stroke	rs1005579	C	T	0.0196	0.0203	0.3352	0.4378	Ischemic stroke (large artery atherosclerosis)	rs1005579	C	T	-0.0053	0.0174
rs10063744	G	C	0.0136863	0.00229933	2.59998e-09	0.284018	35.4299	rs10063744	C	G	0.0389	0.0567	0.4925	ICH	rs10063744	C	G	0.0708	0.0742	0.3401	lobar ICH	rs10063744	C	G	0.0518	0.068	0.4458	Non lobar ICH	rs10063744	G	C	-0.0011	0.0093	0.9064	0.2714	Ischemic stroke	rs10063744	G	C	0.0182	0.0226	0.4201	0.2668	Ischemic stroke (large artery atherosclerosis)	rs10063744	G	C	-0.0042	0.0193
rs10068637	A	T	-0.0126209	0.00230084	4.09996e-08	0.280753	30.089	rs10068637	A	T	-0.0385	0.0568	0.4977	ICH	rs10068637	A	T	-0.0679	0.0746	0.3631	lobar ICH	rs10068637	A	T	0.0132	0.0673	0.8451	Non lobar ICH	rs10068637	A	T	-0.0093	0.0108	0.3898	0.27	Ischemic stroke	rs10068637	A	T	-0.0304	0.0265	0.2499	0.2824	Ischemic stroke (large artery atherosclerosis)	rs10068637	A	T	0.0149	0.0208
rs1007701	G	C	-0.0147277	0.0023851	6.59994e-10	0.743993	38.1291	rs1007701	C	G	-0.0712	0.0595	0.2311	ICH	rs1007701	C	G	-0.0977	0.0784	0.2129	lobar ICH	rs1007701	C	G	-0.0632	0.0712	0.3744	Non lobar ICH	rs1007701	G	C	-0.0139	0.0105	0.1868	0.7581	Ischemic stroke	rs1007701	G	C	-0.0005	0.0264	0.984	0.7664	Ischemic stroke (large artery atherosclerosis)	rs1007701	G	C	-0.0146	0.021
rs10136330	T	C	-0.0292842	0.00530296	3.29997e-08	0.039756	30.4951	rs10136330	T	C	-0.0045	0.1328	0.9729	ICH	rs10136330	T	C	0.0924	0.1673	0.5806	lobar ICH	rs10136330	T	C	-0.051	0.1615	0.7523	Non lobar ICH	rs10136330	T	C	0.0217	0.0202	0.2818	0.1011	Ischemic stroke	rs10136330	T	C	0.0548	0.0539	0.3093	0.0843	Ischemic stroke (large artery atherosclerosis)	rs10136330	T	C	-0.0213	0.0445
rs10170108	A	G	-0.0136689	0.00207537	4.49987e-11	0.563512	43.3787	rs10170108	A	G	-0.0481	0.0524	0.3585	ICH	rs10170108	A	G	-0.0432	0.0681	0.5256	lobar ICH	rs10170108	A	G	-0.045	0.0625	0.4713	Non lobar ICH	rs10170108	A	G	0.0021	0.0083	0.8006	0.5617	Ischemic stroke	rs10170108	A	G	0.0155	0.02	0.4391	0.5706	Ischemic stroke (large artery atherosclerosis)	rs10170108	A	G	-0.0102	0.017
rs10203978	T	C	-0.0142466	0.00206734	5.50047e-12	0.486063	47.4896	rs10203978	T	C	-0.0254	0.0507	0.6157	ICH	rs10203978	T	C	-0.0266	0.0665	0.6896	lobar ICH	rs10203978	T	C	-0.0028	0.0604	0.9625	Non lobar ICH	rs10203978	T	C	-0.0041	0.0085	0.630999	0.4461	Ischemic stroke	rs10203978	T	C	0.0378	0.0205	0.0651793	0.4416	Ischemic stroke (large artery atherosclerosis)	rs10203978	T	C	-0.0249	0.0173
rs10208482	A	C	-0.0233933	0.00218003	7.29962e-27	0.353145	115.148	rs10208482	A	C	0.1003	0.055	0.06816	ICH	rs10208482	A	C	0.0389	0.0713	0.5854	lobar ICH	rs10208482	A	C	0.1186	0.0662	0.07319	Non lobar ICH	rs10208482	A	C	-0.0037	0.0088	0.675199	0.4191	Ischemic stroke	rs10208482	A	C	0.0235	0.0215	0.2733	0.4242	Ischemic stroke (large artery atherosclerosis)	rs10208482	A	C	0.023	0.0182
rs10226266	G	A	0.0122202	0.00211082	7.10003e-09	0.588278	33.5162	rs10860153	A	G	-0.0967	0.0528	0.06721	ICH	rs10860153	A	G	-0.1009	0.0684	0.14	lobar ICH	rs10860153	A	G	-0.0968	0.0627	0.1226	Non lobar ICH	rs10226266	G	A	-0.0144	0.009	0.1085	0.5782	Ischemic stroke	rs10226266	G	A	0.013	0.0215	0.5452	0.5675	Ischemic stroke (large artery atherosclerosis)	rs10226266	G	A	-0.0059	0.0184
rs10797119	C	T	-0.0176761	0.00207962	1.9002e-17	0.534803	72.2445	rs10861880	T	C	0.0164	0.0515	0.7496	ICH	rs10861880	T	C	0.0596	0.0684	0.3836	lobar ICH	rs10861880	T	C	0.0204	0.0612	0.7395	Non lobar ICH	rs10797119	C	T	-0.0188	0.0085	0.0270502	0.4965	Ischemic stroke	rs10797119	C	T	-0.0039	0.0205	0.8506	0.4817	Ischemic stroke (large artery atherosclerosis)	rs10797119	C	T	-0.0012	0.0171
rs10860153	G	A	-0.0130358	0.00219916	3.09999e-09	0.336726	35.1368	rs10874340	T	G	-0.0765	0.0516	0.138	ICH	rs10874340	T	G	-0.0521	0.0676	0.4413	lobar ICH	rs10874340	T	G	-0.1098	0.0607	0.07046	Non lobar ICH	rs10860153	G	A	-0.015	0.009	0.0952007	0.3294	Ischemic stroke	rs10860153	G	A	-0.0289	0.0215	0.1801	0.3237	Ischemic stroke (large artery atherosclerosis)	rs10860153	G	A	-0.004	0.0182
rs10861880	C	T	-0.0122745	0.0020635	2.69998e-09	0.503131	35.3833	rs10895141	A	C	0.0237	0.0541	0.6618	ICH	rs10895141	A	C	-0.02	0.0712	0.7793	lobar ICH	rs10895141	A	C	0.0484	0.0647	0.4548	Non lobar ICH	rs10861880	C	T	-0.012	0.0082	0.1446	0.4925	Ischemic stroke	rs10861880	C	T	0.002	0.02	0.9187	0.5015	Ischemic stroke (large artery atherosclerosis)	rs10861880	C	T	-0.004	0.0168
rs10874340	T	G	0.0113981	0.00206014	3.2e-08	0.494746	30.6106	rs10984237	T	G	0.019	0.0615	0.7574	ICH	rs10984237	T	G	0.0953	0.0812	0.2405	lobar ICH	rs10984237	T	G	-0.0516	0.0726	0.4776	Non lobar ICH	rs10874340	T	G	0.0089	0.0087	0.3061	0.4679	Ischemic stroke	rs10874340	T	G	-0.0077	0.0215	0.7204	0.4502	Ischemic stroke (large artery atherosclerosis)	rs10874340	T	G	-0.0017	0.0175
rs10895141	C	A	0.0206238	0.00219864	6.59933e-21	0.669791	87.9892	rs11030104	A	G	-0.0275	0.0635	0.6654	ICH	rs11030104	A	G	-0.0149	0.0839	0.8594	lobar ICH	rs11030104	A	G	-0.0304	0.0754	0.6867	Non lobar ICH	rs10895141	C	A	0.0087	0.0087	0.3129	0.6205	Ischemic stroke	rs10895141	C	A	0.0004	0.0208	0.9842	0.6093	Ischemic stroke (large artery atherosclerosis)	rs10895141	C	A	0.0056	0.0179
rs10984237	G	T	0.0156513	0.00244086	1.40001e-10	0.235189	41.1164	rs11031006	A	G	0.0343	0.0721	0.6346	ICH	rs11031006	A	G	0.0256	0.0945	0.7865	lobar ICH	rs11031006	A	G	0.0681	0.0856	0.4258	Non lobar ICH	rs10984237	G	T	0.0075	0.0097	0.4428	0.2809	Ischemic stroke	rs10984237	G	T	0.0134	0.0233	0.5654	0.2984	Ischemic stroke (large artery atherosclerosis)	rs10984237	G	T	0.0156	0.0206
rs11030104	G	A	0.0196928	0.00256689	1.69981e-14	0.202637	58.8573	rs11039266	T	G	0.1588	0.0574	0.005686	ICH	rs11039266	T	G	0.0794	0.0752	0.291	lobar ICH	rs11039266	T	G	0.2149	0.0684	0.001691	Non lobar ICH	rs11030104	G	A	-0.0164	0.0103	0.1127	0.2574	Ischemic stroke	rs11030104	G	A	-0.0145	0.0247	0.555801	0.282	Ischemic stroke (large artery atherosclerosis)	rs11030104	G	A	-0.0473	0.0219
rs11031006	A	G	0.0209309	0.00296442	1.69981e-12	0.142341	49.8536	rs11047473	A	G	0.0467	0.0543	0.3904	ICH	rs11085952	A	C	0.0424	0.0755	0.574	lobar ICH	rs11047473	A	G	-0.0035	0.0645	0.9568	Non lobar ICH	rs11031006	A	G	-0.0116	0.0133	0.3837	0.1341	Ischemic stroke	rs11031006	A	G	-0.0644	0.0334	0.0541502	0.1316	Ischemic stroke (large artery atherosclerosis)	rs11031006	A	G	-0.0207	0.0266
rs11039266	G	T	0.0187509	0.00229868	3.40017e-16	0.279482	66.5407	rs11085952	A	C	0.0374	0.0585	0.5225	ICH	rs11130329	A	C	-0.1013	0.0936	0.2791	lobar ICH	rs11085952	A	C	0.0043	0.0701	0.9516	Non lobar ICH	rs11039266	G	T	-0.0306	0.0099	0.00202199	0.2563	Ischemic stroke	rs11039266	G	T	0.0222	0.0235	0.344	0.262	Ischemic stroke (large artery atherosclerosis)	rs11039266	G	T	-0.0382	0.0203
rs11047473	A	G	0.0140596	0.00219213	1.40001e-10	0.335663	41.1352	rs11130329	A	C	-0.0108	0.072	0.8805	ICH	rs111401540	A	T	0.0398	0.0771	0.6057	lobar ICH	rs11130329	A	C	0.0925	0.0871	0.2879	Non lobar ICH	rs11047473	A	G	-0.0146	0.0089	0.1015	0.3319	Ischemic stroke	rs11047473	A	G	-0.05	0.0215	0.0202899	0.336	Ischemic stroke (large artery atherosclerosis)	rs11047473	A	G	-0.0085	0.0183
rs11085952	C	A	0.0133476	0.00238026	2.1e-08	0.745712	31.4454	rs111401540	A	T	-0.0618	0.0598	0.301	ICH	rs11148126	A	G	-0.0178	0.093	0.848	lobar ICH	rs111401540	A	T	-0.1021	0.0712	0.1514	Non lobar ICH	rs11085952	C	A	0.0126	0.0109	0.2475	0.7521	Ischemic stroke	rs11085952	C	A	0.0163	0.0269	0.5439	0.7456	Ischemic stroke (large artery atherosclerosis)	rs11085952	C	A	0.0188	0.0211
rs11130329	A	C	-0.0201635	0.00295881	9.3994e-12	0.858092	46.4406	rs11148126	A	G	-0.0473	0.0716	0.5091	ICH	rs11209943	A	G	0.0196	0.0685	0.7747	lobar ICH	rs11148126	A	G	-0.0654	0.0852	0.4426	Non lobar ICH	rs11130329	A	C	-0.0111	0.0126	0.379	0.8592	Ischemic stroke	rs11130329	A	C	0.0038	0.0314	0.9044	0.8648	Ischemic stroke (large artery atherosclerosis)	rs11130329	A	C	-0.0313	0.0256
rs111401540	A	T	-0.0149353	0.00237614	3.29997e-10	0.255125	39.5079	rs11209943	A	G	-0.0171	0.0525	0.7442	ICH	rs11228700	T	C	-0.0182	0.0675	0.788	lobar ICH	rs11209943	A	G	-0.0379	0.0618	0.5398	Non lobar ICH	rs111401540	A	T	-0.0099	0.0096	0.2997	0.2598	Ischemic stroke	rs111401540	A	T	-0.0064	0.023	0.779399	0.2659	Ischemic stroke (large artery atherosclerosis)	rs111401540	A	T	-0.0315	0.0201
rs11148126	A	G	0.0188271	0.00282443	2.60016e-11	0.159935	44.433	rs11228700	T	C	-0.0422	0.0522	0.4193	ICH	rs114285994	A	G	-0.0137	0.0947	0.8849	lobar ICH	rs11228700	T	C	-0.0762	0.0621	0.2201	Non lobar ICH	rs11148126	A	G	-0.0017	0.0111	0.8787	0.2115	Ischemic stroke	rs11148126	A	G	0.0227	0.0259	0.3802	0.2334	Ischemic stroke (large artery atherosclerosis)	rs11148126	A	G	0.0092	0.0237
rs11209943	G	A	-0.0167928	0.00210619	1.50003e-15	0.603177	63.5698	rs114285994	A	G	-0.0559	0.0739	0.4496	ICH	rs11556924	T	C	-0.0293	0.0725	0.6862	lobar ICH	rs114285994	A	G	-0.1026	0.0879	0.2431	Non lobar ICH	rs11209943	G	A	-0.0118	0.01	0.2407	0.6129	Ischemic stroke	rs11209943	G	A	-0.014	0.0228	0.54	0.6336	Ischemic stroke (large artery atherosclerosis)	rs11209943	G	A	0.0156	0.0185
rs11228700	T	C	-0.0129536	0.00212409	1.09999e-09	0.389066	37.1908	rs11556924	T	C	0.0514	0.0556	0.3546	ICH	rs11599170	A	G	-0.0385	0.0666	0.5635	lobar ICH	rs11556924	T	C	0.1189	0.066	0.07169	Non lobar ICH	rs11228700	T	C	0.0041	0.0087	0.639501	0.4344	Ischemic stroke	rs11228700	T	C	0.0433	0.0205	0.0348698	0.4545	Ischemic stroke (large artery atherosclerosis)	rs11228700	T	C	-0.0139	0.0178
rs112927956	T	C	0.0306728	0.00526079	5.49997e-09	0.041116	33.9942	rs11599170	A	G	-0.0277	0.0511	0.5875	ICH	rs11605776	A	C	0.0536	0.073	0.4632	lobar ICH	rs11599170	A	G	-0.022	0.0609	0.7182	Non lobar ICH	rs112927956	T	C	0.0335	0.0266	0.208	0.0442	Ischemic stroke	rs112927956	T	C	0.1502	0.0685	0.0283302	0.0449	Ischemic stroke (large artery atherosclerosis)	rs112927956	T	C	0.0481	0.0553
rs113467400	T	C	-0.0201047	0.00365533	3.79997e-08	0.088509	30.2512	rs11605776	A	C	0.1293	0.0561	0.02131	ICH	rs11606414	A	G	-0.0446	0.1033	0.6656	lobar ICH	rs11605776	A	C	0.1797	0.0667	0.007081	Non lobar ICH	rs113467400	T	C	0.0176	0.0165	0.2854	0.1106	Ischemic stroke	rs113467400	T	C	-0.0308	0.0437	0.4805	0.0927	Ischemic stroke (large artery atherosclerosis)	rs113467400	T	C	0.019	0.034
rs113772882	T	G	-0.012824	0.00227968	1.89998e-08	0.303595	31.6446	rs11606414	A	G	0.0089	0.0802	0.9121	ICH	rs116250833	A	G	-0.1033	0.1007	0.3049	lobar ICH	rs11606414	A	G	0.0373	0.0963	0.6986	Non lobar ICH	rs113772882	T	G	0.0115	0.011	0.2977	0.2663	Ischemic stroke	rs113772882	T	G	0.0041	0.025	0.8703	0.2701	Ischemic stroke (large artery atherosclerosis)	rs113772882	T	G	0.0221	0.0207
rs114285994	A	G	0.0247828	0.00299305	1.20005e-16	0.138747	68.5603	rs116250833	A	G	-0.0701	0.0774	0.3649	ICH	rs1167796	A	G	0.0661	0.0674	0.3267	lobar ICH	rs116250833	A	G	-0.0398	0.0921	0.6656	Non lobar ICH	rs114285994	A	G	0.0033	0.0143	0.8194	0.13	Ischemic stroke	rs114285994	A	G	0.0345	0.0348	0.3216	0.1384	Ischemic stroke (large artery atherosclerosis)	rs114285994	A	G	-0.0164	0.0281
rs115260227	G	A	0.109998	0.00998077	2.99985e-28	0.011828	121.462	rs1167796	A	G	0.0058	0.0516	0.9101	ICH	rs11678561	C	G	0.1052	0.0774	0.1739	lobar ICH	rs1167796	A	G	-0.067	0.0617	0.2777	Non lobar ICH	rs11556924	T	C	-0.006	0.0106	0.5745	0.3394	Ischemic stroke	rs11556924	T	C	-0.0399	0.0277	0.1495	0.3341	Ischemic stroke (large artery atherosclerosis)	rs11556924	T	C	0.0145	0.0214
rs11556924	T	C	0.012225	0.00211986	8.10009e-09	0.388655	33.257	rs11678561	C	G	-0.0052	0.0584	0.9287	ICH	rs117008125	A	G	0.0918	0.2085	0.6597	lobar ICH	rs11678561	C	G	-0.0713	0.0689	0.3012	Non lobar ICH	rs11599170	G	A	0.0066	0.0097	0.4933	0.4333	Ischemic stroke	rs11599170	G	A	-0.0213	0.0233	0.3613	0.4365	Ischemic stroke (large artery atherosclerosis)	rs11599170	G	A	0.0313	0.0182
rs11599170	G	A	-0.0112942	0.00206661	4.60002e-08	0.480811	29.8672	rs117008125	A	G	0.1814	0.151	0.2297	ICH	rs1172955	A	T	0.0541	0.0746	0.468	lobar ICH	rs117008125	A	G	0.2086	0.1767	0.2377	Non lobar ICH	rs11605776	A	C	0.0061	0.009	0.5006	0.6437	Ischemic stroke	rs11605776	A	C	-0.0044	0.0213	0.8345	0.6422	Ischemic stroke (large artery atherosclerosis)	rs11605776	A	C	0.0382	0.0187
rs11605776	A	C	-0.0233182	0.00228072	1.50003e-24	0.711371	104.531	rs1172955	A	T	-0.023	0.0555	0.6782	ICH	rs11738611	A	C	-0.0257	0.0819	0.7542	lobar ICH	rs1172955	A	T	-0.0459	0.0655	0.4829	Non lobar ICH	rs11606414	G	A	-0.0172	0.013	0.1866	0.1244	Ischemic stroke	rs11606414	G	A	-0.0799	0.0317	0.01163	0.1266	Ischemic stroke (large artery atherosclerosis)	rs11606414	G	A	-0.0041	0.0277
rs11606414	G	A	0.0189938	0.00307286	6.4e-10	0.130605	38.2066	rs11738611	A	C	-0.0575	0.0636	0.3661	ICH	rs11746435	A	T	0.0708	0.0782	0.3651	lobar ICH	rs11738611	A	C	-0.0705	0.0756	0.3508	Non lobar ICH	rs11619721	T	G	-0.01	0.0173	0.5636	0.0912	Ischemic stroke	rs11619721	T	G	-0.007	0.0447	0.876	0.0914	Ischemic stroke (large artery atherosclerosis)	rs11619721	T	G	0.0241	0.0344
rs11619721	T	G	-0.0216554	0.00363139	2.5e-09	0.091193	35.562	rs11746435	A	T	0.0419	0.0598	0.484	ICH	rs11875135	A	T	-0.115	0.1294	0.374	lobar ICH	rs11746435	A	T	-0.0118	0.0705	0.8672	Non lobar ICH	rs116250833	G	A	0.001	0.0139	0.9427	0.1248	Ischemic stroke	rs116250833	G	A	0.0026	0.036	0.9425	0.1271	Ischemic stroke (large artery atherosclerosis)	rs116250833	G	A	0.0087	0.0285
rs116250833	G	A	0.0167859	0.00305135	3.79997e-08	0.134521	30.2625	rs11875135	A	T	-0.0502	0.0994	0.6138	ICH	rs11893331	A	G	-0.0225	0.0892	0.8011	lobar ICH	rs11875135	A	T	-0.0279	0.1166	0.8109	Non lobar ICH	rs11678561	G	C	0.0179	0.0092	0.0506198	0.3293	Ischemic stroke	rs11678561	G	C	0.0459	0.0222	0.0383001	0.3479	Ischemic stroke (large artery atherosclerosis)	rs11678561	G	C	0.0151	0.0192
rs1167796	G	A	-0.0136517	0.00208075	5.30029e-11	0.564633	43.0461	rs11893331	A	G	0.0062	0.0677	0.927	ICH	rs12134472	T	C	-0.0143	0.0683	0.834	lobar ICH	rs11893331	A	G	0.0316	0.0801	0.6933	Non lobar ICH	rs117008125	A	G	-0.0274	0.0273	0.316	0.0386	Ischemic stroke	rs117008125	A	G	-0.0128	0.0689	0.8524	0.0389	Ischemic stroke (large artery atherosclerosis)	rs117008125	A	G	0.0953	0.0547
rs11678561	G	C	-0.0131328	0.00232604	1.6e-08	0.268381	31.8772	rs12134472	T	C	0.0508	0.0526	0.3334	ICH	rs12193842	A	C	0.028	0.0716	0.6959	lobar ICH	rs12134472	T	C	0.098	0.0627	0.1183	Non lobar ICH	rs1172955	A	T	0.017	0.0097	0.0808705	0.5589	Ischemic stroke	rs117288462	T	C	-0.4651	0.1641	0.00459304	0.0157	Ischemic stroke (large artery atherosclerosis)	rs117288462	T	C	-0.0843	0.1092
rs117008125	A	G	-0.0357173	0.00628537	1.29999e-08	0.028231	32.292	rs12193842	A	C	0.0104	0.0548	0.85	ICH	rs12206564	T	C	0.1871	0.0673	0.005466	lobar ICH	rs12193842	A	C	-0.003	0.0658	0.9638	Non lobar ICH	rs11738611	A	C	-0.0022	0.011	0.8391	0.2207	Ischemic stroke	rs1172955	A	T	0.0506	0.0229	0.0268999	0.5417	Ischemic stroke (large artery atherosclerosis)	rs1172955	A	T	0.0529	0.0197
rs117288462	T	C	-0.0485596	0.00855497	1.40001e-08	0.015666	32.2191	rs12206564	T	C	0.1051	0.0516	0.04173	ICH	rs12211649	A	G	-0.092	0.1221	0.4511	lobar ICH	rs12206564	T	C	0.0468	0.0616	0.447	Non lobar ICH	rs11746435	T	A	-0.0142	0.0109	0.1911	0.2094	Ischemic stroke	rs11738611	A	C	-0.01	0.0275	0.7163	0.2124	Ischemic stroke (large artery atherosclerosis)	rs11738611	A	C	0.0032	0.0218
rs1172955	A	T	-0.0251205	0.00227395	2.29985e-28	0.709964	122.038	rs12211649	A	G	-0.1461	0.0948	0.1231	ICH	rs12275086	T	C	-0.0412	0.0712	0.5624	lobar ICH	rs12211649	A	G	-0.17	0.1133	0.1337	Non lobar ICH	rs11875135	A	T	0.005	0.0171	0.770801	0.0841	Ischemic stroke	rs11746435	T	A	0.0079	0.0265	0.766999	0.2083	Ischemic stroke (large artery atherosclerosis)	rs11746435	T	A	-0.0605	0.022
rs11738611	A	C	0.0145574	0.00251762	7.39997e-09	0.213119	33.4339	rs12275086	T	C	-0.0167	0.0548	0.7611	ICH	rs12532356	A	G	-0.0925	0.0874	0.2894	lobar ICH	rs12275086	T	C	-0.0081	0.0651	0.9007	Non lobar ICH	rs11893331	G	A	0.0167	0.0106	0.114	0.231	Ischemic stroke	rs11875135	A	T	-0.0542	0.0443	0.2212	0.0814	Ischemic stroke (large artery atherosclerosis)	rs11875135	A	T	0.0026	0.0347
rs11746435	T	A	0.0142859	0.00245223	5.69994e-09	0.232121	33.9385	rs12532356	A	G	-0.0473	0.0679	0.4859	ICH	rs12543893	T	C	0.0739	0.0802	0.3564	lobar ICH	rs12532356	A	G	-0.007	0.0795	0.9295	Non lobar ICH	rs11935702	G	T	0.0072	0.0089	0.4199	0.5483	Ischemic stroke	rs11893331	G	A	0.0359	0.0256	0.1611	0.2078	Ischemic stroke (large artery atherosclerosis)	rs11893331	G	A	0.0309	0.0222
rs11875135	A	T	0.0238611	0.00405621	4e-09	0.070522	34.6051	rs12543893	T	C	0.096	0.0605	0.1124	ICH	rs12546157	T	C	0.0336	0.0903	0.7101	lobar ICH	rs12543893	T	C	0.1104	0.0717	0.1237	Non lobar ICH	rs12040029	T	C	-0.0114	0.0129	0.3774	0.1395	Ischemic stroke	rs11935702	G	T	0.006	0.0215	0.778901	0.5368	Ischemic stroke (large artery atherosclerosis)	rs11935702	G	T	0.0242	0.0181
rs11893331	G	A	0.0331922	0.00274896	1.39991e-33	0.169819	145.793	rs12546157	T	C	-0.0256	0.0695	0.7128	ICH	rs12550650	T	C	-0.0532	0.0688	0.439	lobar ICH	rs12546157	T	C	-0.072	0.0831	0.3863	Non lobar ICH	rs12134472	T	C	-0.0123	0.0091	0.1768	0.3803	Ischemic stroke	rs12040029	T	C	-0.0305	0.0308	0.3226	0.146	Ischemic stroke (large artery atherosclerosis)	rs12040029	T	C	0.027	0.0266
rs11935702	G	T	-0.0124619	0.00214083	5.80003e-09	0.63579	33.8847	rs12641981	T	C	-0.0017	0.0523	0.9739	ICH	rs12641981	T	C	0.0187	0.068	0.7837	lobar ICH	rs12550650	T	C	-0.0324	0.0613	0.5978	Non lobar ICH	rs12140153	T	G	-0.0225	0.0183	0.2196	0.09	Ischemic stroke	rs12134472	T	C	0.0306	0.022	0.1651	0.3736	Ischemic stroke (large artery atherosclerosis)	rs12134472	T	C	-0.0158	0.0182
rs12040029	T	C	-0.0195567	0.00329083	2.80001e-09	0.122633	35.3167	rs12878738	T	C	-0.0456	0.0552	0.4083	ICH	rs12728183	T	C	0.0139	0.0683	0.8385	lobar ICH	rs12641981	T	C	-0.0385	0.0623	0.5362	Non lobar ICH	rs12193842	C	A	-0.0053	0.0089	0.5501	0.3207	Ischemic stroke	rs12140153	T	G	-0.1343	0.05	0.00723103	0.0935	Ischemic stroke (large artery atherosclerosis)	rs12140153	T	G	0.0079	0.0362
rs12134472	T	C	-0.0157792	0.00208275	3.59998e-14	0.430645	57.3979	rs12983032	A	G	-0.0653	0.0554	0.2382	ICH	rs12878738	T	C	0.0056	0.0723	0.938	lobar ICH	rs12728183	T	C	-0.0548	0.0614	0.3723	Non lobar ICH	rs12206564	C	T	0.0051	0.0083	0.5377	0.4777	Ischemic stroke	rs12193842	C	A	-0.03	0.0223	0.179	0.3301	Ischemic stroke (large artery atherosclerosis)	rs12193842	C	A	0.0036	0.0183
rs12140153	T	G	0.0219143	0.00363105	1.6e-09	0.093766	36.4243	rs13199764	T	C	-0.0036	0.0604	0.9527	ICH	rs12983032	A	G	-0.1455	0.0731	0.04658	lobar ICH	rs12878738	T	C	-0.0592	0.0659	0.3692	Non lobar ICH	rs12211649	A	G	-0.0415	0.0142	0.00339797	0.1052	Ischemic stroke	rs12206564	C	T	0.0097	0.0205	0.635	0.4589	Ischemic stroke (large artery atherosclerosis)	rs12206564	C	T	0.0112	0.0171
rs12193842	C	A	0.0135441	0.00219191	6.4e-10	0.33119	38.1817	rs1320336	A	G	-0.0515	0.0664	0.4377	ICH	rs13199764	T	C	-0.0551	0.0798	0.4897	lobar ICH	rs12983032	A	G	-0.0414	0.0659	0.5296	Non lobar ICH	rs12275086	C	T	-0.0017	0.009	0.8496	0.3134	Ischemic stroke	rs12211649	A	G	0.0283	0.0333	0.3955	0.1059	Ischemic stroke (large artery atherosclerosis)	rs12211649	A	G	-0.0584	0.0311
rs12206564	C	T	-0.018875	0.00206336	5.79963e-20	0.495072	83.6804	rs13204362	A	G	-0.195	0.0681	0.004179	ICH	rs1320336	A	G	-0.0728	0.0874	0.4048	lobar ICH	rs13199764	T	C	0.0042	0.0724	0.9537	Non lobar ICH	rs12360772	A	G	0.0194	0.0114	0.0875407	0.1934	Ischemic stroke	rs12275086	C	T	-0.0328	0.0215	0.1279	0.3241	Ischemic stroke (large artery atherosclerosis)	rs12275086	C	T	-0.0122	0.0186
rs12211649	A	G	0.0350757	0.00370445	2.80027e-21	0.085437	89.6531	rs13279589	T	C	-0.0147	0.0576	0.7993	ICH	rs13204362	A	G	-0.1872	0.0882	0.03376	lobar ICH	rs1320336	A	G	-0.0295	0.0783	0.7059	Non lobar ICH	rs12460629	A	G	-0.0167	0.01	0.0951897	0.2974	Ischemic stroke	rs12360772	A	G	0.0462	0.0272	0.0892997	0.1944	Ischemic stroke (large artery atherosclerosis)	rs12360772	A	G	-0.0108	0.0244
rs12275086	C	T	0.0133482	0.00224199	2.59998e-09	0.304162	35.4469	rs13283567	T	C	0.1613	0.0714	0.02384	ICH	rs13279589	T	C	0.0036	0.0757	0.962	lobar ICH	rs13204362	A	G	-0.2002	0.0816	0.01413	Non lobar ICH	rs12532356	A	G	0.0174	0.0117	0.1378	0.1725	Ischemic stroke	rs12460629	A	G	-0.0565	0.0238	0.0175001	0.3282	Ischemic stroke (large artery atherosclerosis)	rs12460629	A	G	0.0084	0.021
rs12360772	A	G	-0.0158553	0.00266355	2.59998e-09	0.186596	35.4346	rs1329767	A	C	-0.0801	0.0534	0.1341	ICH	rs13283567	T	C	0.2747	0.0913	0.002622	lobar ICH	rs13279589	T	C	-0.0485	0.0682	0.477	Non lobar ICH	rs12543893	T	C	0.0164	0.0096	0.088481	0.2555	Ischemic stroke	rs12532356	A	G	0.0343	0.029	0.2367	0.165	Ischemic stroke (large artery atherosclerosis)	rs12532356	A	G	0.007	0.0241
rs12460629	A	G	0.0168159	0.0026586	2.5e-10	0.188297	40.0068	rs1361108	T	C	0.0365	0.0511	0.4749	ICH	rs1329767	A	C	-0.0179	0.07	0.7985	lobar ICH	rs13283567	T	C	0.0496	0.0857	0.5631	Non lobar ICH	rs12546157	T	C	-0.0162	0.0111	0.1442	0.1912	Ischemic stroke	rs12543893	T	C	-0.004	0.0231	0.8617	0.2662	Ischemic stroke (large artery atherosclerosis)	rs12543893	T	C	0.0301	0.0201
rs12532356	A	G	0.0179869	0.00272778	4.30031e-11	0.173812	43.4804	rs1362376	T	C	0.0955	0.0649	0.1411	ICH	rs1361108	T	C	-0.0254	0.0677	0.707	lobar ICH	rs1329767	A	C	-0.1216	0.0636	0.056	Non lobar ICH	rs12550650	T	C	0.0034	0.0087	0.695799	0.4846	Ischemic stroke	rs12546157	T	C	-0.027	0.0264	0.3059	0.1807	Ischemic stroke (large artery atherosclerosis)	rs12546157	T	C	-0.0032	0.0228
rs12543893	T	C	0.0173601	0.0024823	2.70023e-12	0.223275	48.9098	rs1516883	A	G	0.012	0.0546	0.8255	ICH	rs1362376	T	C	0.1145	0.0844	0.1747	lobar ICH	rs1361108	T	C	0.0462	0.0602	0.4428	Non lobar ICH	rs12554302	T	G	0.0023	0.011	0.8364	0.1965	Ischemic stroke	rs12550650	T	C	-0.0012	0.0213	0.9552	0.493	Ischemic stroke (large artery atherosclerosis)	rs12550650	T	C	0.0109	0.0178
rs12546157	T	C	-0.0163803	0.00285757	9.90011e-09	0.154397	32.8587	rs1544543	A	G	0.0294	0.0644	0.6477	ICH	rs1516883	A	G	0.0104	0.0717	0.8849	lobar ICH	rs1362376	T	C	0.0827	0.0768	0.2815	Non lobar ICH	rs12607903	T	C	0.0118	0.0091	0.196	0.6661	Ischemic stroke	rs12554302	T	G	0.0113	0.0265	0.669599	0.1951	Ischemic stroke (large artery atherosclerosis)	rs12554302	T	G	-0.0092	0.0225
rs12550650	T	C	0.0173466	0.00208073	7.59976e-17	0.452215	69.502	rs1555406	T	C	0.0997	0.0807	0.2164	ICH	rs1544543	A	G	0.0131	0.0837	0.8753	lobar ICH	rs1516883	A	G	0.0146	0.0647	0.8218	Non lobar ICH	rs12641981	T	C	0.0112	0.0087	0.1955	0.3933	Ischemic stroke	rs12607903	T	C	0.0064	0.0216	0.767701	0.6656	Ischemic stroke (large artery atherosclerosis)	rs12607903	T	C	0.0153	0.0192
rs12554302	T	G	-0.013916	0.00255094	4.90004e-08	0.20647	29.7597	rs16841741	A	G	-0.0671	0.082	0.4133	ICH	rs1555406	T	C	0.0948	0.1054	0.3687	lobar ICH	rs1544543	A	G	0.0521	0.0763	0.4952	Non lobar ICH	rs12728183	T	C	-0.0082	0.0085	0.3331	0.5326	Ischemic stroke	rs12641981	T	C	0.0342	0.0213	0.1084	0.3916	Ischemic stroke (large artery atherosclerosis)	rs12641981	T	C	0.0028	0.0176
rs12607903	T	C	-0.0213151	0.00231029	2.80027e-20	0.720833	85.122	rs16860342	T	C	0.025	0.0518	0.6299	ICH	rs16841741	A	G	0.0409	0.1099	0.7099	lobar ICH	rs1555406	T	C	0.0913	0.0947	0.3348	Non lobar ICH	rs12878738	T	C	0.0053	0.0087	0.5403	0.6051	Ischemic stroke	rs12728183	T	C	-0.0006	0.0201	0.9776	0.5445	Ischemic stroke (large artery atherosclerosis)	rs12728183	T	C	-0.0064	0.0173
rs12641981	T	C	-0.0162869	0.00208522	5.70033e-15	0.433566	61.0061	rs16917466	A	C	-0.0767	0.0682	0.2609	ICH	rs16860342	T	C	0.0286	0.0677	0.6723	lobar ICH	rs16841741	A	G	-0.169	0.0943	0.07331	Non lobar ICH	rs12891481	T	C	-0.0007	0.009	0.9359	0.4366	Ischemic stroke	rs12878738	T	C	0.0118	0.0211	0.575999	0.5871	Ischemic stroke (large artery atherosclerosis)	rs12878738	T	C	-0.0099	0.0181
rs12728183	T	C	-0.0159044	0.00207616	1.9002e-14	0.534976	58.6831	rs17006627	C	G	0.0004	0.064	0.995	ICH	rs16917466	A	C	-0.0392	0.0886	0.6581	lobar ICH	rs16860342	T	C	0.0364	0.0619	0.5565	Non lobar ICH	rs12983032	A	G	-0.0077	0.0089	0.3868	0.4042	Ischemic stroke	rs12891481	T	C	-0.0153	0.022	0.4875	0.4267	Ischemic stroke (large artery atherosclerosis)	rs12891481	T	C	-0.0057	0.0183
rs12878738	T	C	-0.0197574	0.0022445	1.29987e-18	0.695861	77.4855	rs17053711	A	G	-0.116	0.0581	0.04574	ICH	rs17006627	C	G	-0.022	0.0835	0.7921	lobar ICH	rs16917466	A	C	-0.1003	0.0822	0.2225	Non lobar ICH	rs13199764	C	T	-0.0158	0.0101	0.1176	0.225	Ischemic stroke	rs12983032	A	G	-0.0563	0.0218	0.0097389	0.4373	Ischemic stroke (large artery atherosclerosis)	rs12983032	A	G	-0.0207	0.0185
rs12891481	T	C	-0.013301	0.00208366	1.7e-10	0.484602	40.7488	rs17089887	T	C	-0.0037	0.098	0.97	ICH	rs17053711	A	G	-0.1217	0.0764	0.1111	lobar ICH	rs17006627	C	G	0.0368	0.0761	0.6292	Non lobar ICH	rs1320336	A	G	-0.005	0.0113	0.6568	0.168	Ischemic stroke	rs13199764	C	T	-0.0491	0.0245	0.0447899	0.2281	Ischemic stroke (large artery atherosclerosis)	rs13199764	C	T	-0.0426	0.0211
rs12983032	A	G	0.0125901	0.00217754	7.39997e-09	0.342751	33.4292	rs17564430	T	G	0.0461	0.0615	0.4538	ICH	rs17089887	T	C	0.0059	0.1271	0.9629	lobar ICH	rs17053711	A	G	-0.0987	0.0692	0.154	Non lobar ICH	rs13204362	G	A	0.0042	0.0105	0.688101	0.2239	Ischemic stroke	rs1320336	A	G	-0.0141	0.0278	0.611399	0.1627	Ischemic stroke (large artery atherosclerosis)	rs1320336	A	G	0.003	0.0235
rs13199764	C	T	-0.0177007	0.00246399	6.79986e-13	0.225686	51.6063	rs17817628	A	G	-0.0494	0.0553	0.3716	ICH	rs17564430	T	G	0.0322	0.0806	0.6891	lobar ICH	rs17089887	T	C	0.0348	0.1179	0.768	Non lobar ICH	rs13233916	G	C	-0.0013	0.0143	0.9282	0.1959	Ischemic stroke	rs13204362	G	A	0.018	0.0248	0.4673	0.2415	Ischemic stroke (large artery atherosclerosis)	rs13204362	G	A	0.0019	0.0222
rs1320336	A	G	0.0315312	0.00273115	7.8001e-31	0.17186	133.288	rs1853196	T	C	0.0113	0.0616	0.8543	ICH	rs17817628	A	G	-0.0195	0.0725	0.7883	lobar ICH	rs17564430	T	G	0.0464	0.0728	0.5244	Non lobar ICH	rs13279589	T	C	0.0039	0.0092	0.6725	0.3304	Ischemic stroke	rs13233916	G	C	0.0117	0.0329	0.7212	0.2302	Ischemic stroke (large artery atherosclerosis)	rs13233916	G	C	0.0416	0.0317
rs13204362	G	A	-0.0191537	0.00276149	4.00037e-12	0.168459	48.1081	rs192558	T	C	0.0456	0.053	0.3895	ICH	rs1853196	T	C	-0.0526	0.0806	0.5142	lobar ICH	rs17817628	A	G	-0.0757	0.0651	0.2453	Non lobar ICH	rs13283567	T	C	-0.0056	0.0115	0.6282	0.175	Ischemic stroke	rs13279589	T	C	0.0034	0.022	0.8779	0.3561	Ischemic stroke (large artery atherosclerosis)	rs13279589	T	C	0.0049	0.0191
rs13233916	G	C	0.0237794	0.00362132	5.19996e-11	0.0892	43.1189	rs1933801	T	C	0.0383	0.0541	0.4787	ICH	rs192558	T	C	-0.0014	0.0693	0.9844	lobar ICH	rs1853196	T	C	0.101	0.0731	0.167	Non lobar ICH	rs1329767	A	C	0.0127	0.0085	0.1351	0.3652	Ischemic stroke	rs13283567	T	C	0.0186	0.0275	0.5004	0.1839	Ischemic stroke (large artery atherosclerosis)	rs13283567	T	C	-0.0259	0.0242
rs13279589	T	C	-0.0138306	0.00240301	8.60003e-09	0.244736	33.1261	rs1984870	T	G	-0.0187	0.0529	0.724	ICH	rs1933801	T	C	0.0029	0.0698	0.9669	lobar ICH	rs192558	T	C	0.0618	0.0627	0.3243	Non lobar ICH	rs13322435	G	A	-0.0132	0.0087	0.1287	0.4512	Ischemic stroke	rs1329767	A	C	0.0083	0.0205	0.6875	0.3698	Ischemic stroke (large artery atherosclerosis)	rs1329767	A	C	0.0134	0.0178
rs13283567	T	C	-0.0193253	0.00290811	2.99985e-11	0.149069	44.1602	rs2048113	A	C	-0.0632	0.0542	0.2439	ICH	rs1984870	T	G	0.0276	0.0689	0.6889	lobar ICH	rs1933801	T	C	0.0595	0.0647	0.3576	Non lobar ICH	rs1361108	T	C	0.024	0.0094	0.0105599	0.4561	Ischemic stroke	rs13322435	G	A	-0.0355	0.0209	0.0892997	0.4595	Ischemic stroke (large artery atherosclerosis)	rs13322435	G	A	0.0012	0.0178
rs1329767	A	C	-0.0133631	0.00216001	6.1e-10	0.354755	38.2739	rs2049618	A	T	0.0515	0.0562	0.3597	ICH	rs2048113	A	C	-0.0686	0.0717	0.3382	lobar ICH	rs1984870	T	G	-0.0642	0.0633	0.311	Non lobar ICH	rs1362376	C	T	-0.0078	0.0105	0.4586	0.2371	Ischemic stroke	rs1361108	T	C	0.0198	0.0237	0.4049	0.469	Ischemic stroke (large artery atherosclerosis)	rs1361108	T	C	0.0084	0.0184
rs13322435	G	A	-0.016296	0.00211422	1.29987e-14	0.40442	59.4103	rs2067711	T	G	-0.0605	0.0566	0.2853	ICH	rs2049618	A	T	0.0901	0.0732	0.2187	lobar ICH	rs2048113	A	C	-0.0651	0.0644	0.3124	Non lobar ICH	rs141344917	A	G	-0.0183	0.0221	0.406	0.0525	Ischemic stroke	rs1362376	C	T	-0.0145	0.0248	0.5583	0.2527	Ischemic stroke (large artery atherosclerosis)	rs1362376	C	T	-0.0291	0.0222
rs1361108	T	C	-0.0208891	0.00207064	6.20012e-24	0.457596	101.772	rs2086646	T	C	-0.0545	0.0705	0.439	ICH	rs2067711	T	G	-0.0472	0.0737	0.522	lobar ICH	rs2049618	A	T	-0.0028	0.0659	0.9659	Non lobar ICH	rs141829833	T	C	0.0183	0.0401	0.6475	0.0254	Ischemic stroke	rs141344917	A	G	-0.0123	0.0582	0.8326	0.0553	Ischemic stroke (large artery atherosclerosis)	rs141344917	A	G	-0.0494	0.0469
rs1362376	C	T	-0.0192016	0.00262637	2.70023e-13	0.191108	53.4519	rs2123990	C	G	0.006	0.0527	0.9092	ICH	rs2086646	T	C	-0.0115	0.0914	0.8995	lobar ICH	rs2067711	T	G	-0.02	0.0668	0.7651	Non lobar ICH	rs142058842	G	C	-0.0018	0.0124	0.8839	0.158	Ischemic stroke	rs141829833	T	C	-0.0904	0.1167	0.4386	0.0255	Ischemic stroke (large artery atherosclerosis)	rs141829833	T	C	0.0105	0.0824
rs141344917	A	G	-0.0338561	0.00433624	5.79963e-15	0.063042	60.9603	rs2215805	A	G	-0.0038	0.0651	0.953	ICH	rs2123990	C	G	0.0559	0.0692	0.4192	lobar ICH	rs2086646	T	C	-0.0655	0.0844	0.4376	Non lobar ICH	rs1471393	T	C	0.0053	0.011	0.6292	0.2147	Ischemic stroke	rs142058842	G	C	0.0071	0.0318	0.8236	0.1587	Ischemic stroke (large artery atherosclerosis)	rs142058842	G	C	0.0151	0.025
rs141829833	T	C	0.0582767	0.00701963	1e-16	0.02286	68.9226	rs2254479	A	G	0.0489	0.052	0.3474	ICH	rs2215805	A	G	-0.0563	0.0851	0.5081	lobar ICH	rs2123990	C	G	-0.012	0.0628	0.8489	Non lobar ICH	rs149957269	T	C	-0.032	0.0313	0.307	0.0337	Ischemic stroke	rs1471393	T	C	0.0138	0.0271	0.609101	0.2193	Ischemic stroke (large artery atherosclerosis)	rs1471393	T	C	0.0112	0.0224
rs142058842	G	C	0.0331631	0.00276901	4.70002e-33	0.165985	143.437	rs2343506	A	C	-0.0107	0.0516	0.8359	ICH	rs2239923	T	C	-0.0526	0.0736	0.4752	lobar ICH	rs2215805	A	G	0.0402	0.0759	0.5963	Non lobar ICH	rs1516883	A	G	0.0026	0.0088	0.766699	0.3452	Ischemic stroke	rs149957269	T	C	-0.0138	0.0791	0.8615	0.0349	Ischemic stroke (large artery atherosclerosis)	rs149957269	T	C	-0.1521	0.0642
rs1471393	T	C	-0.0138963	0.00248758	2.30001e-08	0.227802	31.2064	rs2397416	A	G	0.026	0.0577	0.6525	ICH	rs2254479	A	G	-0.0383	0.0671	0.5684	lobar ICH	rs2254479	A	G	0.1128	0.0622	0.07007	Non lobar ICH	rs1544543	G	A	-0.0002	0.0113	0.9885	0.1938	Ischemic stroke	rs1516883	A	G	0.0357	0.0209	0.0864908	0.3568	Ischemic stroke (large artery atherosclerosis)	rs1516883	A	G	-0.0226	0.0182
rs149957269	T	C	0.0392627	0.00628208	4.09996e-10	0.028179	39.0619	rs2454055	T	C	-0.0891	0.052	0.08673	ICH	rs2343506	A	C	0.0097	0.0673	0.8858	lobar ICH	rs2343506	A	C	0.0172	0.0617	0.7806	Non lobar ICH	rs1555406	T	C	0.0075	0.0126	0.5517	0.1272	Ischemic stroke	rs1544543	G	A	-0.0191	0.0285	0.5025	0.1902	Ischemic stroke (large artery atherosclerosis)	rs1544543	G	A	0.0094	0.0227
rs1516883	A	G	-0.0443187	0.00222417	2.39994e-88	0.314844	397.043	rs2604265	A	G	-0.0047	0.0587	0.9363	ICH	rs2397416	A	G	-0.0059	0.0758	0.9382	lobar ICH	rs2397416	A	G	0.0443	0.0681	0.5151	Non lobar ICH	rs16841741	G	A	0.0042	0.0141	0.7683	0.1343	Ischemic stroke	rs1555406	T	C	-0.0288	0.0301	0.3389	0.1294	Ischemic stroke (large artery atherosclerosis)	rs1555406	T	C	0.0123	0.026
rs1544543	G	A	0.0165907	0.00253673	6.09958e-11	0.212136	42.7741	rs2668767	T	C	0.0174	0.0511	0.7331	ICH	rs2454055	T	C	-0.0576	0.0679	0.3959	lobar ICH	rs2454055	T	C	-0.0831	0.0616	0.1772	Non lobar ICH	rs16860342	T	C	0.0015	0.0089	0.8694	0.3693	Ischemic stroke	rs16841741	G	A	-0.0198	0.0374	0.5971	0.1279	Ischemic stroke (large artery atherosclerosis)	rs16841741	G	A	0.0032	0.0289
rs1555406	T	C	-0.0194845	0.00321801	1.40001e-09	0.117349	36.661	rs2688326	T	C	0.04	0.057	0.4827	ICH	rs2604265	A	G	-0.0656	0.0767	0.3922	lobar ICH	rs2604265	A	G	0.0413	0.0701	0.5557	Non lobar ICH	rs16895223	G	C	0.0069	0.0152	0.649201	0.1654	Ischemic stroke	rs16860342	T	C	0.0367	0.0213	0.0856998	0.3614	Ischemic stroke (large artery atherosclerosis)	rs16860342	T	C	0.0046	0.0177
rs16841741	G	A	0.0247088	0.00329443	6.4003e-14	0.109869	56.2526	rs2697961	T	C	0.0567	0.0718	0.4294	ICH	rs2668767	T	C	0.0153	0.0662	0.8171	lobar ICH	rs2668767	T	C	0.0277	0.0611	0.6502	Non lobar ICH	rs16917466	A	C	0.0056	0.0126	0.658	0.1512	Ischemic stroke	rs16895223	G	C	0.0814	0.0353	0.021	0.1525	Ischemic stroke (large artery atherosclerosis)	rs16895223	G	C	0.051	0.0308
rs16860342	T	C	0.018305	0.0020872	1.80011e-18	0.425249	76.9151	rs2737652	T	C	0.0503	0.0513	0.3268	ICH	rs2688326	T	C	0.0169	0.0744	0.8207	lobar ICH	rs2688326	T	C	0.0347	0.0673	0.6065	Non lobar ICH	rs17006627	C	G	-0.0177	0.0113	0.119	0.1955	Ischemic stroke	rs16917466	A	C	0.0044	0.0316	0.8891	0.1509	Ischemic stroke (large artery atherosclerosis)	rs16917466	A	C	0.0019	0.0259
rs16895223	G	C	-0.0177034	0.00307983	8.99995e-09	0.128516	33.0415	rs2764261	A	G	-0.0137	0.0538	0.7986	ICH	rs2697961	T	C	0.1696	0.0963	0.07833	lobar ICH	rs2697961	T	C	-0.0265	0.0843	0.7534	Non lobar ICH	rs17053711	A	G	0.0154	0.0097	0.1124	0.2994	Ischemic stroke	rs17006627	C	G	0.0386	0.028	0.1682	0.1921	Ischemic stroke (large artery atherosclerosis)	rs17006627	C	G	-0.0324	0.0223
rs16917466	A	C	0.0155087	0.00279335	2.80001e-08	0.164891	30.8248	rs2798224	A	G	-0.0848	0.0518	0.1014	ICH	rs2737652	T	C	0.0673	0.0672	0.317	lobar ICH	rs2737652	T	C	0.0221	0.0609	0.7163	Non lobar ICH	rs17089887	C	T	0.0233	0.0129	0.0713806	0.2142	Ischemic stroke	rs17053711	A	G	0.024	0.0232	0.2994	0.3172	Ischemic stroke (large artery atherosclerosis)	rs17053711	A	G	-0.0346	0.0198
rs17006627	C	G	0.0200249	0.00258974	1.10002e-14	0.198752	59.79	rs28672845	A	C	0.0375	0.0727	0.6062	ICH	rs2764261	A	G	-0.0411	0.0711	0.5628	lobar ICH	rs2764261	A	G	0.025	0.0645	0.6978	Non lobar ICH	rs17564430	G	T	0.007	0.0097	0.4662	0.2537	Ischemic stroke	rs17089887	C	T	0.0503	0.0294	0.0878294	0.2437	Ischemic stroke (large artery atherosclerosis)	rs17089887	C	T	0.0294	0.0286
rs17053711	A	G	0.0137707	0.00234844	4.49997e-09	0.261685	34.3837	rs301803	A	T	-0.0361	0.0553	0.5138	ICH	rs2798224	A	G	-0.089	0.0672	0.1856	lobar ICH	rs2798224	A	G	-0.0972	0.0615	0.1141	Non lobar ICH	rs17817628	G	A	0.0043	0.009	0.631401	0.3642	Ischemic stroke	rs17564430	G	T	-0.0198	0.0235	0.3991	0.2523	Ischemic stroke (large artery atherosclerosis)	rs17564430	G	T	0.0304	0.0199
rs17089887	C	T	0.0214411	0.00383193	2.19999e-08	0.079258	31.3083	rs34145031	A	G	-0.0829	0.0516	0.1081	ICH	rs28672845	A	C	0.0506	0.0954	0.5956	lobar ICH	rs28672845	A	C	0.0293	0.0861	0.7336	Non lobar ICH	rs1853196	T	C	0.0386	0.0098	8.57808e-05	0.7341	Ischemic stroke	rs17817628	G	A	-0.0183	0.0217	0.3991	0.3817	Ischemic stroke (large artery atherosclerosis)	rs17817628	G	A	0.0213	0.0187
rs17564430	G	T	0.0159051	0.00236506	1.80011e-11	0.255992	45.226	rs34402524	T	G	0.0584	0.0757	0.4405	ICH	rs301803	A	T	0.0164	0.0725	0.8211	lobar ICH	rs301803	A	T	-0.0616	0.0653	0.3455	Non lobar ICH	rs190770	T	C	-0.0173	0.0087	0.0467305	0.4237	Ischemic stroke	rs1853196	T	C	0.0155	0.0235	0.5095	0.7226	Ischemic stroke (large artery atherosclerosis)	rs1853196	T	C	0.0401	0.0207
rs17817628	G	A	-0.017391	0.002285	2.70023e-14	0.288936	57.9264	rs35046841	C	G	0.0489	0.1367	0.7204	ICH	rs34145031	A	G	-0.1567	0.0676	0.02051	lobar ICH	rs34145031	A	G	-0.0224	0.061	0.7131	Non lobar ICH	rs192558	T	C	0.0138	0.0096	0.1474	0.4568	Ischemic stroke	rs190770	T	C	0.0049	0.0207	0.8115	0.4287	Ischemic stroke (large artery atherosclerosis)	rs190770	T	C	-0.0135	0.0178
rs1853196	T	C	0.015379	0.0024546	3.69999e-10	0.764718	39.255	rs35255016	T	C	0.0777	0.0586	0.1849	ICH	rs34402524	T	G	0.0925	0.0984	0.3469	lobar ICH	rs34402524	T	G	0.0467	0.0891	0.6003	Non lobar ICH	rs1933801	T	C	0.01	0.0083	0.2305	0.6662	Ischemic stroke	rs192558	T	C	0.0117	0.0216	0.587801	0.4602	Ischemic stroke (large artery atherosclerosis)	rs192558	T	C	0.0353	0.018
rs190770	T	C	-0.0164666	0.0021347	1.20005e-14	0.396526	59.5024	rs35436838	T	G	-0.23	0.1418	0.1049	ICH	rs349356	T	G	-0.1225	0.0759	0.1063	lobar ICH	rs349356	T	G	-0.0554	0.0689	0.4216	Non lobar ICH	rs1981405	T	C	0.0184	0.0116	0.1125	0.2125	Ischemic stroke	rs1933801	T	C	0.0155	0.0214	0.4675	0.6787	Ischemic stroke (large artery atherosclerosis)	rs1933801	T	C	-0.0101	0.0181
rs192558	T	C	-0.0275333	0.00215916	2.99985e-37	0.36358	162.61	rs35605425	A	T	-0.0214	0.0675	0.7514	ICH	rs35046841	C	G	-0.11	0.1744	0.5285	lobar ICH	rs35046841	C	G	0.1675	0.1688	0.3209	Non lobar ICH	rs1984870	T	G	-0.0113	0.0088	0.1975	0.538	Ischemic stroke	rs1981405	T	C	0.0419	0.0265	0.1142	0.2371	Ischemic stroke (large artery atherosclerosis)	rs1981405	T	C	0.019	0.0245
rs1933801	T	C	-0.0620524	0.00221003	1.79887e-173	0.679645	788.353	rs35775580	A	G	-0.1333	0.1422	0.3487	ICH	rs35255016	T	C	0.113	0.0773	0.1435	lobar ICH	rs35255016	T	C	0.0482	0.0703	0.493	Non lobar ICH	rs2048113	C	A	-0.002	0.0089	0.8243	0.3604	Ischemic stroke	rs1984870	T	G	-0.0167	0.0214	0.4338	0.549	Ischemic stroke (large artery atherosclerosis)	rs1984870	T	G	-0.0296	0.0179
rs1981405	T	C	0.0210751	0.00318393	3.59998e-11	0.120984	43.8139	rs35961679	A	G	0.0169	0.0598	0.7772	ICH	rs35436838	T	G	-0.3666	0.1786	0.0401	lobar ICH	rs35436838	T	G	-0.1564	0.1738	0.3682	Non lobar ICH	rs2049618	T	A	0.0096	0.009	0.2866	0.3025	Ischemic stroke	rs2048113	C	A	-0.0053	0.0212	0.8021	0.3802	Ischemic stroke (large artery atherosclerosis)	rs2048113	C	A	0.0048	0.0183
rs1984870	T	G	0.0139762	0.0020897	2.29985e-11	0.465396	44.7312	rs3743266	T	C	0.0247	0.0549	0.6527	ICH	rs35605425	A	T	-0.1209	0.0872	0.166	lobar ICH	rs35605425	A	T	0.0188	0.0805	0.8148	Non lobar ICH	rs2067711	G	T	-0.0186	0.0092	0.0443098	0.2781	Ischemic stroke	rs2049618	T	A	0.0065	0.0214	0.761001	0.3094	Ischemic stroke (large artery atherosclerosis)	rs2049618	T	A	0.0249	0.0188
rs2048113	C	A	-0.0163414	0.0022257	2.09991e-13	0.314653	53.907	rs3798519	A	C	-0.1191	0.067	0.07546	ICH	rs35775580	A	G	-0.1297	0.1839	0.4806	lobar ICH	rs35775580	A	G	-0.0963	0.1709	0.573	Non lobar ICH	rs2086646	T	C	0.0072	0.0117	0.537901	0.1609	Ischemic stroke	rs2067711	G	T	-0.0142	0.0222	0.5243	0.2781	Ischemic stroke (large artery atherosclerosis)	rs2067711	G	T	-0.0168	0.0191
rs2049618	T	A	-0.0127591	0.00231041	3.29997e-08	0.278544	30.4973	rs3827103	A	G	-0.0923	0.0904	0.3072	ICH	rs35961679	A	G	0.0487	0.0772	0.5287	lobar ICH	rs35961679	A	G	0.0075	0.071	0.9164	Non lobar ICH	rs2123990	G	C	-0.0083	0.0084	0.3214	0.4713	Ischemic stroke	rs2086646	T	C	0.0429	0.0278	0.1231	0.1654	Ischemic stroke (large artery atherosclerosis)	rs2086646	T	C	0.0114	0.0244
rs2067711	G	T	-0.012672	0.00230361	3.79997e-08	0.277622	30.2602	rs3828002	A	G	0.1079	0.0515	0.03604	ICH	rs3743266	T	C	0.0269	0.0728	0.712	lobar ICH	rs3743266	T	C	0.0518	0.065	0.4254	Non lobar ICH	rs2154567	G	A	0.0006	0.0082	0.9438	0.4692	Ischemic stroke	rs2123990	G	C	-0.0548	0.0202	0.00649696	0.4807	Ischemic stroke (large artery atherosclerosis)	rs2123990	G	C	0.0054	0.0172
rs2086646	T	C	0.0248873	0.00287906	5.40008e-18	0.15197	74.723	rs3828755	A	G	-0.0666	0.0517	0.1976	ICH	rs3798519	A	C	-0.0805	0.0885	0.3628	lobar ICH	rs3798519	A	C	-0.1635	0.0787	0.03772	Non lobar ICH	rs2213978	A	C	0.0241	0.0415	0.5616	0.021	Ischemic stroke	rs2154567	G	A	0.0098	0.02	0.623799	0.468	Ischemic stroke (large artery atherosclerosis)	rs2154567	G	A	-0.0018	0.0171
rs2123990	G	C	0.0181483	0.00210395	6.4003e-18	0.413939	74.4048	rs3949817	T	C	-0.0614	0.0524	0.2412	ICH	rs3827103	A	G	-0.0707	0.1185	0.5506	lobar ICH	rs3827103	A	G	-0.1443	0.1098	0.1891	Non lobar ICH	rs2215805	G	A	0.0112	0.0104	0.282	0.7654	Ischemic stroke	rs2213978	A	C	0.0602	0.1126	0.592899	0.0212	Ischemic stroke (large artery atherosclerosis)	rs2213978	A	C	0.1012	0.0869
rs2154567	G	A	-0.0124811	0.00207051	1.7e-09	0.507639	36.3372	rs4073513	A	G	0.009	0.0569	0.8748	ICH	rs3828002	A	G	0.0473	0.0664	0.4766	lobar ICH	rs3828002	A	G	0.1424	0.0617	0.02095	Non lobar ICH	rs2234362	C	G	0.008	0.0208	0.6998	0.0543	Ischemic stroke	rs2215805	G	A	0.0326	0.0246	0.1854	0.7525	Ischemic stroke (large artery atherosclerosis)	rs2215805	G	A	-0.006	0.0218
rs2213978	A	C	-0.0382812	0.0068439	2.19999e-08	0.023311	31.287	rs4141153	A	G	0.0366	0.0652	0.5747	ICH	rs3828755	A	G	-0.0116	0.0672	0.8627	lobar ICH	rs3828755	A	G	-0.0724	0.0619	0.2417	Non lobar ICH	rs2239923	T	C	0.0011	0.0095	0.9117	0.2683	Ischemic stroke	rs2234362	C	G	-0.0158	0.0539	0.7694	0.0561	Ischemic stroke (large artery atherosclerosis)	rs2234362	C	G	0.015	0.043
rs2215805	G	A	0.0162607	0.00265594	9.20005e-10	0.814254	37.4837	rs4319086	T	G	0.0539	0.0539	0.3166	ICH	rs3949817	T	C	-0.038	0.0681	0.5769	lobar ICH	rs3949817	T	C	-0.0381	0.0626	0.5429	Non lobar ICH	rs2254479	A	G	-0.0166	0.0083	0.0466198	0.543	Ischemic stroke	rs2239923	T	C	0.016	0.0225	0.4778	0.2709	Ischemic stroke (large artery atherosclerosis)	rs2239923	T	C	-0.0264	0.0194
rs2234362	C	G	0.0333845	0.00453332	1.80011e-13	0.05511	54.2322	rs4386281	A	G	-0.0681	0.0528	0.1974	ICH	rs4073513	A	G	-0.0281	0.0753	0.7096	lobar ICH	rs4073513	A	G	0.0424	0.0676	0.5309	Non lobar ICH	rs2297605	A	G	0.0039	0.0088	0.657201	0.4717	Ischemic stroke	rs2254479	A	G	-0.023	0.0201	0.2518	0.5334	Ischemic stroke (large artery atherosclerosis)	rs2254479	A	G	-0.0306	0.017
rs2239923	T	C	-0.014792	0.00227128	7.39946e-11	0.292693	42.4143	rs4515148	T	G	-0.1394	0.0582	0.01655	ICH	rs4141153	A	G	0.0543	0.0854	0.5249	lobar ICH	rs4141153	A	G	-0.0236	0.0776	0.7608	Non lobar ICH	rs2343506	C	A	0.0137	0.0089	0.1221	0.617	Ischemic stroke	rs2297605	A	G	-0.0054	0.0213	0.7984	0.4871	Ischemic stroke (large artery atherosclerosis)	rs2297605	A	G	0.0019	0.018
rs2254479	A	G	-0.015924	0.0020692	1.39991e-14	0.550438	59.2242	rs4660257	T	C	0.0508	0.0565	0.3683	ICH	rs4319086	T	G	0.0524	0.0696	0.4512	lobar ICH	rs4319086	T	G	0.0568	0.0642	0.3765	Non lobar ICH	rs2397416	A	G	0.0027	0.0093	0.768599	0.2808	Ischemic stroke	rs2343506	C	A	-0.0089	0.0211	0.6724	0.62	Ischemic stroke (large artery atherosclerosis)	rs2343506	C	A	-0.0154	0.0176
rs2297605	A	G	0.0184958	0.00209753	1.20005e-18	0.46171	77.7553	rs4735761	A	C	-0.0036	0.0565	0.9488	ICH	rs4386281	A	G	-0.0643	0.0699	0.3572	lobar ICH	rs4386281	A	G	-0.0639	0.0623	0.3055	Non lobar ICH	rs2454055	C	T	0.0043	0.0086	0.6195	0.4708	Ischemic stroke	rs2397416	A	G	0.0235	0.0222	0.2912	0.2902	Ischemic stroke (large artery atherosclerosis)	rs2397416	A	G	0.0269	0.0195
rs2343506	C	A	0.0133464	0.00211915	2.99999e-10	0.598116	39.6648	rs4743030	A	G	0.0119	0.0515	0.8175	ICH	rs4515148	T	G	-0.2068	0.0754	0.006085	lobar ICH	rs4515148	T	G	-0.079	0.0689	0.2515	Non lobar ICH	rs246180	A	C	-0.0024	0.009	0.788501	0.3712	Ischemic stroke	rs2428493	A	C	0.0225	0.0243	0.3534	0.371	Ischemic stroke (large artery atherosclerosis)	rs2428493	A	C	-0.0082	0.0202
rs2397416	A	G	-0.0130902	0.00231835	1.6e-08	0.276537	31.8812	rs4755720	T	C	-0.0242	0.0528	0.6461	ICH	rs4660257	T	C	0.0322	0.0742	0.6643	lobar ICH	rs4660257	T	C	0.0463	0.0674	0.4918	Non lobar ICH	rs247524	G	A	-0.0025	0.0093	0.790901	0.3188	Ischemic stroke	rs2454055	C	T	-0.021	0.0209	0.3164	0.4504	Ischemic stroke (large artery atherosclerosis)	rs2454055	C	T	0.006	0.0178
rs2428493	A	C	0.0170355	0.00209641	4.40048e-16	0.410754	66.0324	rs4850855	A	G	0.0939	0.0519	0.07071	ICH	rs4735761	A	C	-0.0117	0.0735	0.8739	lobar ICH	rs4735761	A	C	0.0162	0.0673	0.8101	Non lobar ICH	rs2604265	G	A	0.0034	0.0107	0.7538	0.741	Ischemic stroke	rs246180	A	C	0.0122	0.0218	0.5767	0.3818	Ischemic stroke (large artery atherosclerosis)	rs246180	A	C	0.0083	0.0187
rs2454055	C	T	0.0156285	0.00206421	3.69999e-14	0.500256	57.3227	rs4857841	A	G	-0.0322	0.0566	0.5693	ICH	rs4743030	A	G	-0.0656	0.0674	0.3302	lobar ICH	rs4743030	A	G	0.0857	0.0616	0.164	Non lobar ICH	rs2659005	T	C	0.0096	0.0088	0.2752	0.4785	Ischemic stroke	rs247524	G	A	0.0046	0.0224	0.8374	0.3014	Ischemic stroke (large artery atherosclerosis)	rs247524	G	A	-0.0148	0.0193
rs246180	A	C	0.024272	0.00222048	8.19974e-28	0.325606	119.486	rs4875422	T	C	-0.0386	0.053	0.4667	ICH	rs4755720	T	C	-0.0262	0.0686	0.7026	lobar ICH	rs4755720	T	C	-0.0343	0.0628	0.585	Non lobar ICH	rs2668767	C	T	-0.0209	0.0084	0.0131899	0.5398	Ischemic stroke	rs2604265	G	A	0.0292	0.0271	0.2817	0.7419	Ischemic stroke (large artery atherosclerosis)	rs2604265	G	A	-0.0415	0.021
rs247524	G	A	-0.0153306	0.00233128	4.79954e-11	0.276929	43.2444	rs4889	C	G	-0.0198	0.0596	0.7405	ICH	rs4850855	A	G	0.1065	0.0671	0.1127	lobar ICH	rs4850855	A	G	0.0766	0.0621	0.2172	Non lobar ICH	rs2679894	G	A	0.005	0.0102	0.6195	0.4899	Ischemic stroke	rs2659005	T	C	-0.0055	0.0215	0.7969	0.5	Ischemic stroke (large artery atherosclerosis)	rs2659005	T	C	0.0405	0.018
rs2604265	G	A	-0.0195248	0.00234255	7.8001e-17	0.735366	69.4697	rs539515	A	C	-0.0105	0.0666	0.8752	ICH	rs4857841	A	G	-0.0339	0.074	0.6469	lobar ICH	rs4857841	A	G	0.0032	0.0675	0.9624	Non lobar ICH	rs2685233	G	T	-0.0109	0.0091	0.2341	0.3039	Ischemic stroke	rs2668767	C	T	-0.0005	0.0204	0.9803	0.5296	Ischemic stroke (large artery atherosclerosis)	rs2668767	C	T	-0.0263	0.0173
rs2659005	T	C	-0.0133095	0.00208494	1.7e-10	0.443046	40.7508	rs545075	C	G	0.1392	0.1053	0.1861	ICH	rs4889	C	G	0.0479	0.0773	0.5357	lobar ICH	rs4875422	T	C	-0.0376	0.0626	0.5483	Non lobar ICH	rs2688326	T	C	-0.0078	0.0092	0.3999	0.6767	Ischemic stroke	rs2679894	G	A	-0.016	0.0228	0.4829	0.4957	Ischemic stroke (large artery atherosclerosis)	rs2679894	G	A	-0.0038	0.0196
rs2668767	C	T	0.0247595	0.00209109	2.39994e-32	0.570724	140.197	rs55658396	T	G	-0.0635	0.1258	0.6134	ICH	rs539515	A	C	-0.0102	0.0871	0.9067	lobar ICH	rs4889	C	G	-0.0495	0.0714	0.488	Non lobar ICH	rs2697961	T	C	-0.0049	0.0111	0.6622	0.8293	Ischemic stroke	rs2685233	G	T	0.0081	0.0221	0.7149	0.3014	Ischemic stroke (large artery atherosclerosis)	rs2685233	G	T	-0.0384	0.0194
rs2679894	G	A	-0.022806	0.00209484	1.29987e-27	0.575649	118.521	rs55749651	A	G	0.0058	0.0529	0.9133	ICH	rs545075	C	G	0.1295	0.1384	0.3494	lobar ICH	rs520802	A	C	0.0131	0.0611	0.8299	Non lobar ICH	rs2737652	C	T	0.0073	0.0083	0.3786	0.4657	Ischemic stroke	rs2688326	T	C	-0.0217	0.0227	0.3392	0.6867	Ischemic stroke (large artery atherosclerosis)	rs2688326	T	C	-0.0154	0.0194
rs2685233	G	T	-0.0137592	0.00229121	1.89998e-09	0.287791	36.0626	rs56218501	T	C	-0.0705	0.0642	0.2718	ICH	rs55658396	T	G	-0.0846	0.1599	0.5966	lobar ICH	rs539515	A	C	-0.0131	0.0791	0.8686	Non lobar ICH	rs2764261	G	A	-0.008	0.0088	0.36	0.6098	Ischemic stroke	rs2697961	T	C	-0.0046	0.0266	0.8621	0.8252	Ischemic stroke (large artery atherosclerosis)	rs2697961	T	C	-0.0285	0.0232
rs2688326	T	C	-0.0152584	0.00225477	1.29987e-11	0.696162	45.7945	rs59072247	T	C	0.1242	0.1548	0.4222	ICH	rs55749651	A	G	-0.0158	0.0688	0.8185	lobar ICH	rs545075	C	G	0.1344	0.1253	0.2833	Non lobar ICH	rs2798224	A	G	-0.0067	0.0084	0.4297	0.5061	Ischemic stroke	rs2737652	C	T	0.0412	0.02	0.0392898	0.4613	Ischemic stroke (large artery atherosclerosis)	rs2737652	C	T	-0.0381	0.0169
rs2697961	T	C	-0.0237364	0.00283862	6.20012e-17	0.841992	69.9222	rs6007594	A	G	-0.0841	0.0572	0.1415	ICH	rs56218501	T	C	-0.0997	0.0839	0.2348	lobar ICH	rs55658396	T	G	-0.1005	0.1489	0.4999	Non lobar ICH	rs28672845	C	A	-0.0022	0.0117	0.8499	0.7851	Ischemic stroke	rs2764261	G	A	0.0064	0.0211	0.7617	0.6201	Ischemic stroke (large artery atherosclerosis)	rs2764261	G	A	0.007	0.0178
rs2737652	C	T	0.0113829	0.00206675	3.59998e-08	0.470001	30.334	rs6014657	A	C	-0.0743	0.0601	0.2161	ICH	rs59072247	T	C	0.1927	0.2144	0.3687	lobar ICH	rs55749651	A	G	0.0088	0.0632	0.8894	Non lobar ICH	rs2953330	T	G	0.0036	0.0087	0.6762	0.5554	Ischemic stroke	rs2798224	A	G	-0.0256	0.02	0.2018	0.5015	Ischemic stroke (large artery atherosclerosis)	rs2798224	A	G	0.0052	0.0172
rs2764261	G	A	-0.0153798	0.00213257	5.50047e-13	0.625538	52.0109	rs61655108	A	G	0.0338	0.0619	0.5852	ICH	rs6007594	A	G	-0.1601	0.076	0.03524	lobar ICH	rs56218501	T	C	-0.0662	0.0763	0.385	Non lobar ICH	rs301803	T	A	0.0243	0.0093	0.00873695	0.3021	Ischemic stroke	rs28672845	C	A	0.0216	0.029	0.4555	0.818	Ischemic stroke (large artery atherosclerosis)	rs28672845	C	A	-0.0077	0.0241
rs2798224	A	G	0.0131267	0.00208416	2.99999e-10	0.568396	39.6688	rs61779781	T	C	0.0069	0.0521	0.8942	ICH	rs6014657	A	C	-0.1042	0.0775	0.1789	lobar ICH	rs59072247	T	C	0.2223	0.1805	0.2182	Non lobar ICH	rs34145031	G	A	0.0004	0.0087	0.9657	0.4444	Ischemic stroke	rs2953330	T	G	0.0304	0.0209	0.1447	0.5524	Ischemic stroke (large artery atherosclerosis)	rs2953330	T	G	0.0114	0.0178
rs28672845	C	A	-0.0208235	0.00280023	1e-13	0.839164	55.2994	rs61865900	T	C	-0.1203	0.1101	0.2747	ICH	rs61655108	A	G	0.0195	0.0823	0.813	lobar ICH	rs6007594	A	G	-0.0213	0.0672	0.7512	Non lobar ICH	rs34402524	G	T	0.0121	0.0137	0.3802	0.1186	Ischemic stroke	rs301803	T	A	0.027	0.0227	0.2352	0.2911	Ischemic stroke (large artery atherosclerosis)	rs301803	T	A	0.0127	0.0186
rs2953330	T	G	0.0121035	0.00213906	1.5e-08	0.625411	32.0167	rs62009090	T	G	0.0012	0.0551	0.983	ICH	rs61779781	T	C	0.0177	0.0682	0.7954	lobar ICH	rs6014657	A	C	-0.0526	0.0712	0.4601	Non lobar ICH	rs34768269	C	T	-0.0265	0.0158	0.0924996	0.1885	Ischemic stroke	rs34145031	G	A	0.0203	0.021	0.3338	0.4714	Ischemic stroke (large artery atherosclerosis)	rs34145031	G	A	-0.0052	0.0176
rs301803	T	A	0.0119438	0.00218232	4.39997e-08	0.33994	29.9535	rs62023121	T	C	0.0396	0.0733	0.589	ICH	rs61865900	T	C	-0.0084	0.1453	0.9539	lobar ICH	rs61655108	A	G	0.0082	0.0731	0.9106	Non lobar ICH	rs34811474	A	G	-0.0139	0.0134	0.302	0.2173	Ischemic stroke	rs34402524	G	T	-0.0114	0.0338	0.736801	0.119	Ischemic stroke (large artery atherosclerosis)	rs34402524	G	T	0.0169	0.0273
rs34145031	G	A	0.0162323	0.00211325	1.59993e-14	0.399458	59.0009	rs62048402	A	G	-0.0072	0.052	0.8903	ICH	rs62009090	T	G	0.0248	0.0724	0.7318	lobar ICH	rs61779781	T	C	0.0188	0.062	0.762	Non lobar ICH	rs349356	T	G	-0.0056	0.0092	0.541101	0.6584	Ischemic stroke	rs34768269	C	T	-0.073	0.0399	0.0677205	0.1854	Ischemic stroke (large artery atherosclerosis)	rs34768269	C	T	-0.0154	0.0301
rs34402524	G	T	-0.023575	0.00310197	2.99985e-14	0.124451	57.7601	rs62255856	A	G	-0.0187	0.081	0.8176	ICH	rs62023121	T	C	0.0028	0.0959	0.9771	lobar ICH	rs61865900	T	C	-0.1479	0.1271	0.2449	Non lobar ICH	rs35046841	G	C	-0.0089	0.0256	0.727601	0.0413	Ischemic stroke	rs34811474	A	G	0.0404	0.0334	0.2266	0.2211	Ischemic stroke (large artery atherosclerosis)	rs34811474	A	G	-0.0503	0.0267
rs34768269	C	T	-0.0159629	0.00262693	1.2e-09	0.191838	36.9255	rs62529430	C	G	0.0533	0.06	0.3737	ICH	rs62048402	A	G	-0.0044	0.0688	0.9486	lobar ICH	rs62009090	T	G	-0.0519	0.066	0.4319	Non lobar ICH	rs35255016	T	C	-0.0091	0.0109	0.4	0.2224	Ischemic stroke	rs349356	T	G	-0.0325	0.0217	0.1347	0.6353	Ischemic stroke (large artery atherosclerosis)	rs349356	T	G	-0.0007	0.0191
rs34811474	A	G	0.0137419	0.00244996	2e-08	0.230128	31.4612	rs6466258	A	T	0.0111	0.0519	0.8307	ICH	rs62255856	A	G	0.0154	0.1077	0.8862	lobar ICH	rs62023121	T	C	0.0688	0.0868	0.4284	Non lobar ICH	rs35375873	C	G	-0.0039	0.0175	0.8242	0.1123	Ischemic stroke	rs35046841	G	C	0.0323	0.0661	0.625101	0.0416	Ischemic stroke (large artery atherosclerosis)	rs35046841	G	C	-0.0292	0.0531
rs349356	T	G	0.0136894	0.00226572	1.5e-09	0.702907	36.5053	rs6499244	A	T	0.0514	0.0507	0.3106	ICH	rs62529430	C	G	0.0254	0.0774	0.7428	lobar ICH	rs62048402	A	G	0.0023	0.0619	0.9706	Non lobar ICH	rs35436838	G	T	0.0153	0.0217	0.4804	0.1332	Ischemic stroke	rs35255016	T	C	0.009	0.0267	0.7363	0.2225	Ischemic stroke (large artery atherosclerosis)	rs35255016	T	C	-0.0197	0.0216
rs35005436	C	T	-0.0240794	0.00283316	1.9002e-17	0.159281	72.2352	rs658524	A	G	0.0481	0.0663	0.468	ICH	rs6466258	A	T	0.035	0.0679	0.6062	lobar ICH	rs62255856	A	G	-0.0529	0.0962	0.5824	Non lobar ICH	rs35605425	T	A	-0.0137	0.0128	0.2816	0.1608	Ischemic stroke	rs35375873	C	G	0.0363	0.0456	0.4258	0.1145	Ischemic stroke (large artery atherosclerosis)	rs35375873	C	G	-0.0041	0.035
rs35046841	G	C	0.0342677	0.00519777	4.30031e-11	0.041839	43.4646	rs6712986	T	C	-0.0955	0.0833	0.2518	ICH	rs6499244	A	T	0.0521	0.0665	0.4333	lobar ICH	rs62529430	C	G	0.098	0.0724	0.1761	Non lobar ICH	rs35681248	C	T	-0.0052	0.0139	0.7072	0.1066	Ischemic stroke	rs35436838	G	T	0.0726	0.0594	0.2217	0.0924	Ischemic stroke (large artery atherosclerosis)	rs35436838	G	T	0.0623	0.0497
rs35255016	T	C	0.0152962	0.00243101	3.09999e-10	0.23743	39.5907	rs6753802	T	C	-0.0443	0.0799	0.5794	ICH	rs658524	A	G	0.0465	0.0877	0.5964	lobar ICH	rs6466258	A	T	-0.0112	0.0617	0.8556	Non lobar ICH	rs35775580	G	A	-0.0405	0.0284	0.1544	0.0402	Ischemic stroke	rs35605425	T	A	-0.0275	0.0326	0.3987	0.1614	Ischemic stroke (large artery atherosclerosis)	rs35605425	T	A	-0.037	0.0254
rs35375873	C	G	0.0218534	0.00330938	4.00037e-11	0.111876	43.6058	rs6759845	T	G	0.0428	0.0557	0.4421	ICH	rs6712986	T	C	-0.054	0.1092	0.6211	lobar ICH	rs6499244	A	T	0.0599	0.0605	0.3219	Non lobar ICH	rs35917007	G	A	0.0045	0.009	0.617401	0.4692	Ischemic stroke	rs35681248	C	T	0.0225	0.0337	0.5047	0.1038	Ischemic stroke (large artery atherosclerosis)	rs35681248	C	T	-0.0247	0.0296
rs35436838	G	T	0.0376738	0.00491902	1.9002e-14	0.047044	58.6572	rs6808044	A	G	0.0874	0.0516	0.09046	ICH	rs6753802	T	C	-0.0472	0.1043	0.6506	lobar ICH	rs658524	A	G	0.0573	0.0791	0.4683	Non lobar ICH	rs35961679	A	G	0.0027	0.0102	0.788301	0.2336	Ischemic stroke	rs35775580	G	A	-0.0494	0.0768	0.5201	0.04	Ischemic stroke (large artery atherosclerosis)	rs35775580	G	A	-0.0086	0.0586
rs35605425	T	A	-0.0233603	0.0027463	1.80011e-17	0.170469	72.3537	rs697049	T	C	0.0602	0.0543	0.2677	ICH	rs6759845	T	G	0.0512	0.0729	0.4826	lobar ICH	rs6712986	T	C	-0.061	0.1007	0.5447	Non lobar ICH	rs3743266	C	T	-0.0115	0.0095	0.2297	0.3014	Ischemic stroke	rs35917007	G	A	-0.0389	0.0218	0.0743207	0.46	Ischemic stroke (large artery atherosclerosis)	rs35917007	G	A	-0.0015	0.018
rs35681248	C	T	0.0176406	0.0030885	1.09999e-08	0.131929	32.6236	rs7073746	A	G	0.1523	0.0513	0.002983	ICH	rs6808044	A	G	0.0626	0.0678	0.3565	lobar ICH	rs6753802	T	C	-0.0297	0.0945	0.7533	Non lobar ICH	rs3798519	C	A	0.0256	0.0105	0.01457	0.2052	Ischemic stroke	rs35961679	A	G	0.0272	0.0252	0.2804	0.2312	Ischemic stroke (large artery atherosclerosis)	rs35961679	A	G	0.0286	0.0214
rs35775580	G	A	0.0313138	0.00488066	1.40001e-10	0.046872	41.1637	rs7073961	T	C	-0.0172	0.0972	0.8594	ICH	rs697049	T	C	0.0448	0.0705	0.5252	lobar ICH	rs6759845	T	G	0.0426	0.0658	0.517	Non lobar ICH	rs3810291	A	G	0.0104	0.0105	0.3235	0.6144	Ischemic stroke	rs3743266	C	T	0.0062	0.0236	0.794301	0.2964	Ischemic stroke (large artery atherosclerosis)	rs3743266	C	T	-0.0318	0.0193
rs35917007	G	A	0.0194369	0.00206747	5.40008e-21	0.533541	88.3844	rs7115813	A	G	-0.0082	0.052	0.8747	ICH	rs7073746	A	G	0.2104	0.0675	0.001818	lobar ICH	rs6808044	A	G	0.1331	0.0612	0.0297	Non lobar ICH	rs3827103	A	G	0.022	0.0124	0.0772805	0.2025	Ischemic stroke	rs3798519	C	A	0.0533	0.0245	0.02954	0.2174	Ischemic stroke (large artery atherosclerosis)	rs3798519	C	A	0.0205	0.0218
rs35961679	A	G	-0.0130655	0.00237415	3.69999e-08	0.255262	30.2856	rs7132908	A	G	-0.0355	0.053	0.5033	ICH	rs7073961	T	C	-0.1841	0.1225	0.133	lobar ICH	rs697049	T	C	0.0996	0.0645	0.1224	Non lobar ICH	rs3828002	A	G	0.0078	0.0085	0.3616	0.5199	Ischemic stroke	rs3810291	A	G	0.021	0.0265	0.429	0.6015	Ischemic stroke (large artery atherosclerosis)	rs3810291	A	G	-0.0032	0.0202
rs3743266	C	T	-0.0201453	0.00219324	4.10015e-20	0.335744	84.3675	rs7178532	A	G	0.0083	0.0561	0.882	ICH	rs7115813	A	G	0.0417	0.068	0.5395	lobar ICH	rs7073746	A	G	0.1489	0.0608	0.01431	Non lobar ICH	rs3828755	G	A	0.011	0.0085	0.1929	0.4972	Ischemic stroke	rs3827103	A	G	0.0584	0.0301	0.0522504	0.1932	Ischemic stroke (large artery atherosclerosis)	rs3827103	A	G	-0.001	0.0285
rs3798519	C	A	-0.0187261	0.002683	2.99985e-12	0.180113	48.7139	rs72607160	T	C	0.001	0.0575	0.9861	ICH	rs7178532	A	G	-0.0528	0.0725	0.4662	lobar ICH	rs7073961	T	C	0.1264	0.1208	0.2953	Non lobar ICH	rs3949817	C	T	-0.003	0.0085	0.727601	0.4285	Ischemic stroke	rs3828002	A	G	0.0013	0.0206	0.9511	0.5301	Ischemic stroke (large artery atherosclerosis)	rs3828002	A	G	0.0075	0.0176
rs3810291	A	G	-0.0170572	0.00220664	1.10002e-14	0.675861	59.752	rs72767997	T	C	-0.0929	0.1594	0.5599	ICH	rs72607160	T	C	-0.104	0.0758	0.1701	lobar ICH	rs7115813	A	G	-0.0448	0.0624	0.4727	Non lobar ICH	rs4073513	G	A	-0.0168	0.0094	0.0747997	0.5911	Ischemic stroke	rs3828755	G	A	-0.0049	0.0202	0.8098	0.4892	Ischemic stroke (large artery atherosclerosis)	rs3828755	G	A	0.0102	0.0173
rs3827103	A	G	0.0224695	0.00374531	2e-09	0.08291	35.9924	rs72906124	T	C	-0.1417	0.1078	0.1887	ICH	rs72767997	T	C	-0.2708	0.1953	0.1655	lobar ICH	rs7178532	A	G	0.0595	0.0672	0.3763	Non lobar ICH	rs4141153	G	A	0.0213	0.0102	0.0362301	0.2282	Ischemic stroke	rs3949817	C	T	-0.0009	0.0204	0.9657	0.4444	Ischemic stroke (large artery atherosclerosis)	rs3949817	C	T	-0.0033	0.0174
rs3828002	A	G	0.0129467	0.00209417	6.29999e-10	0.548329	38.2203	rs7291199	A	G	-0.0002	0.0536	0.9972	ICH	rs7291199	A	G	-0.0015	0.0701	0.9832	lobar ICH	rs72607160	T	C	0.0549	0.0673	0.4146	Non lobar ICH	rs4319086	T	G	0.0115	0.009	0.2004	0.3292	Ischemic stroke	rs4073513	G	A	-0.0442	0.0231	0.0556301	0.5815	Ischemic stroke (large artery atherosclerosis)	rs4073513	G	A	-0.0464	0.0192
rs3828755	G	A	-0.0127324	0.00207229	8e-10	0.489219	37.7502	rs7300571	T	C	-0.0664	0.0812	0.4133	ICH	rs7300571	T	C	0.0036	0.1039	0.9726	lobar ICH	rs72767997	T	C	0.0846	0.192	0.6594	Non lobar ICH	rs4326331	C	T	-0.0122	0.0098	0.2108	0.6619	Ischemic stroke	rs4141153	G	A	0.0296	0.0254	0.2433	0.2383	Ischemic stroke (large artery atherosclerosis)	rs4141153	G	A	0.064	0.0216
rs3949817	C	T	-0.0157623	0.00211842	1e-13	0.389672	55.3624	rs73271047	A	T	-0.1084	0.103	0.2925	ICH	rs73271047	A	T	-0.1545	0.1366	0.2579	lobar ICH	rs72906124	T	C	-0.0471	0.1294	0.7158	Non lobar ICH	rs4386281	A	G	0.0063	0.0086	0.4615	0.4209	Ischemic stroke	rs4319086	T	G	0.0135	0.0218	0.5345	0.3287	Ischemic stroke (large artery atherosclerosis)	rs4319086	T	G	-0.0142	0.0182
rs4073513	G	A	0.0137912	0.00226698	1.2e-09	0.709481	37.0091	rs75224353	A	G	-0.2493	0.1364	0.06762	ICH	rs75224353	A	G	-0.3285	0.1884	0.08122	lobar ICH	rs7291199	A	G	-0.0342	0.0637	0.5918	Non lobar ICH	rs4515148	T	G	0.0032	0.0103	0.7587	0.736	Ischemic stroke	rs4326331	C	T	-0.0277	0.0236	0.2398	0.6778	Ischemic stroke (large artery atherosclerosis)	rs4326331	C	T	-0.0008	0.0208
rs4141153	G	A	0.0281279	0.00259589	2.29985e-27	0.196936	117.409	rs752278	A	G	0.0648	0.0516	0.2092	ICH	rs752278	A	G	0.0743	0.0676	0.2715	lobar ICH	rs7300571	T	C	-0.1014	0.096	0.2909	Non lobar ICH	rs4660257	C	T	-0.0134	0.0094	0.1521	0.2784	Ischemic stroke	rs4386281	A	G	-0.0012	0.0208	0.9537	0.4161	Ischemic stroke (large artery atherosclerosis)	rs4386281	A	G	-0.0057	0.0175
rs4319086	T	G	-0.0131771	0.00213542	6.80002e-10	0.378367	38.0779	rs7553348	A	G	0.0492	0.0518	0.342	ICH	rs7553348	A	G	0.0637	0.0676	0.3461	lobar ICH	rs73271047	A	T	-0.1013	0.1233	0.4113	Non lobar ICH	rs4664602	T	C	0.0072	0.0107	0.5021	0.7856	Ischemic stroke	rs4515148	T	G	-0.0575	0.0258	0.0257899	0.7338	Ischemic stroke (large artery atherosclerosis)	rs4515148	T	G	0.0373	0.0231
rs4326331	C	T	-0.0124925	0.00218955	1.2e-08	0.66807	32.5528	rs7652234	C	G	-0.0193	0.1295	0.8816	ICH	rs7652234	C	G	-0.0647	0.1659	0.6963	lobar ICH	rs75224353	A	G	-0.2314	0.1641	0.1584	Non lobar ICH	rs4735741	G	C	-0.0023	0.0086	0.7888	0.5401	Ischemic stroke	rs4660257	C	T	-0.0258	0.0227	0.2542	0.2765	Ischemic stroke (large artery atherosclerosis)	rs4660257	C	T	-0.0049	0.019
rs4386281	A	G	0.0117866	0.0020783	1.40001e-08	0.443851	32.1633	rs76838536	T	C	0.1843	0.1026	0.07251	ICH	rs76838536	T	C	0.1359	0.137	0.3213	lobar ICH	rs752278	A	G	0.0181	0.0612	0.7672	Non lobar ICH	rs4735761	C	A	-0.0032	0.0097	0.742499	0.2639	Ischemic stroke	rs4664602	T	C	0.0309	0.0256	0.2274	0.7721	Ischemic stroke (large artery atherosclerosis)	rs4664602	T	C	-0.0244	0.0226
rs4515148	T	G	0.0155879	0.00232402	1.99986e-11	0.729071	44.9879	rs7852169	C	G	0.0853	0.0887	0.336	ICH	rs7852169	C	G	0.017	0.1133	0.8805	lobar ICH	rs7553348	A	G	0.0252	0.0614	0.6816	Non lobar ICH	rs4743030	G	A	0.0034	0.0085	0.687401	0.4475	Ischemic stroke	rs4735741	G	C	-0.0119	0.0207	0.5651	0.5311	Ischemic stroke (large artery atherosclerosis)	rs4735741	G	C	-0.011	0.0175
rs4660257	C	T	-0.0202852	0.00225493	2.29985e-19	0.298682	80.9268	rs7915178	T	C	0.0631	0.0544	0.2463	ICH	rs7915178	T	C	0.0565	0.0711	0.4265	lobar ICH	rs76838536	T	C	0.1981	0.1227	0.1064	Non lobar ICH	rs4755720	T	C	-0.0218	0.0088	0.01327	0.631	Ischemic stroke	rs4735761	C	A	-0.0409	0.0236	0.0829602	0.2648	Ischemic stroke (large artery atherosclerosis)	rs4735761	C	A	0.0077	0.0194
rs4664602	T	C	-0.0211417	0.00271802	7.29962e-15	0.826325	60.5027	rs7995668	A	C	0.0489	0.0762	0.5204	ICH	rs7995668	A	C	0.1554	0.1014	0.1253	lobar ICH	rs7852169	C	G	0.1248	0.1065	0.2411	Non lobar ICH	rs4779051	C	A	-0.0038	0.0095	0.691	0.7179	Ischemic stroke	rs4743030	G	A	-0.0092	0.0198	0.641501	0.436	Ischemic stroke (large artery atherosclerosis)	rs4743030	G	A	0.0171	0.0173
rs4735741	G	C	0.0147715	0.00210558	2.29985e-12	0.599039	49.2159	rs79957080	A	T	-0.0016	0.1126	0.989	ICH	rs79957080	A	T	0.0786	0.1498	0.6001	lobar ICH	rs7915178	T	C	0.0662	0.065	0.3088	Non lobar ICH	rs4818008	A	T	-0.0159	0.009	0.0760606	0.3403	Ischemic stroke	rs4755720	T	C	-0.0324	0.0213	0.1271	0.6439	Ischemic stroke (large artery atherosclerosis)	rs4755720	T	C	-0.0353	0.0178
rs4735761	C	A	-0.0181669	0.00228449	1.80011e-15	0.285612	63.2387	rs8007087	T	C	0.0649	0.0553	0.2401	ICH	rs8007087	T	C	0.0736	0.0723	0.3086	lobar ICH	rs7995668	A	C	0.066	0.0905	0.466	Non lobar ICH	rs4850855	G	A	-0.0117	0.0085	0.1666	0.4702	Ischemic stroke	rs4779051	C	A	0.0056	0.0224	0.803	0.713	Ischemic stroke (large artery atherosclerosis)	rs4779051	C	A	-0.0089	0.0196
rs4743030	G	A	0.011827	0.0020861	1.40001e-08	0.43935	32.1424	rs8028313	C	G	0.0352	0.0635	0.5792	ICH	rs8028313	C	G	0.0167	0.0819	0.8389	lobar ICH	rs79957080	A	T	-0.091	0.129	0.4806	Non lobar ICH	rs4857841	A	G	-0.0017	0.0089	0.8451	0.3686	Ischemic stroke	rs4818008	A	T	0.0203	0.0216	0.3476	0.339	Ischemic stroke (large artery atherosclerosis)	rs4818008	A	T	-0.0491	0.018
rs4755720	T	C	0.017728	0.00212237	6.70039e-17	0.607694	69.7714	rs8075839	A	G	-0.0621	0.0538	0.2484	ICH	rs8075839	A	G	-0.1006	0.0702	0.1522	lobar ICH	rs8007087	T	C	0.0716	0.0661	0.2785	Non lobar ICH	rs4875422	C	T	-0.015	0.0102	0.1421	0.351	Ischemic stroke	rs4850855	G	A	-0.0306	0.0203	0.1326	0.468	Ischemic stroke (large artery atherosclerosis)	rs4850855	G	A	0.0129	0.0177
rs4779051	C	A	-0.0143983	0.00235241	9.29994e-10	0.737649	37.4625	rs8112411	A	G	0.0712	0.053	0.1786	ICH	rs8112411	A	G	0.0983	0.0694	0.1568	lobar ICH	rs8028313	C	G	0.0499	0.0757	0.5099	Non lobar ICH	rs4889	C	G	0.0078	0.0094	0.4075	0.3134	Ischemic stroke	rs4857841	A	G	-0.003	0.0212	0.8883	0.3706	Ischemic stroke (large artery atherosclerosis)	rs4857841	A	G	0.0219	0.0182
rs4818008	A	T	-0.0203606	0.00216294	4.79954e-21	0.354674	88.6119	rs842548	A	C	0.0229	0.0659	0.7283	ICH	rs842548	A	C	-0.0497	0.0879	0.5715	lobar ICH	rs8075839	A	G	-0.0488	0.0636	0.4433	Non lobar ICH	rs520802	C	A	0.0025	0.0084	0.7665	0.569	Ischemic stroke	rs4875422	C	T	-0.037	0.0257	0.1503	0.3508	Ischemic stroke (large artery atherosclerosis)	rs4875422	C	T	-0.016	0.0196
rs4850855	G	A	-0.0124691	0.002071	1.7e-09	0.528675	36.2502	rs852033	A	C	0.0534	0.0597	0.3714	ICH	rs852033	A	C	0.0207	0.0788	0.7926	lobar ICH	rs8112411	A	G	0.0413	0.0627	0.5103	Non lobar ICH	rs539515	C	A	-0.0031	0.0105	0.7674	0.2035	Ischemic stroke	rs4889	C	G	0.0177	0.0228	0.4378	0.3253	Ischemic stroke (large artery atherosclerosis)	rs4889	C	G	0.0006	0.0205
rs4857841	A	G	0.0176633	0.00232947	3.40017e-14	0.267883	57.4949	rs913588	A	G	0.0061	0.0515	0.9051	ICH	rs913588	A	G	0.0056	0.0665	0.9325	lobar ICH	rs842548	A	C	0.0882	0.0779	0.2574	Non lobar ICH	rs545075	C	G	-0.0091	0.0137	0.5064	0.8083	Ischemic stroke	rs520802	C	A	0.0147	0.0204	0.47	0.5779	Ischemic stroke (large artery atherosclerosis)	rs520802	C	A	-0.0135	0.0172
rs4875422	C	T	-0.0156252	0.00213266	2.39994e-13	0.3778	53.6794	rs9341625	T	C	-0.0413	0.0636	0.5162	ICH	rs9341625	T	C	-0.0942	0.0841	0.2629	lobar ICH	rs852033	A	C	0.0601	0.0697	0.3883	Non lobar ICH	rs556493	G	A	-0.0358	0.0086	3.21499e-05	0.5222	Ischemic stroke	rs539515	C	A	-0.0039	0.0247	0.8761	0.201	Ischemic stroke (large artery atherosclerosis)	rs539515	C	A	0.0432	0.0213
rs4889	C	G	-0.0160049	0.00239089	2.19989e-11	0.247165	44.8112	rs9542595	A	G	-0.0604	0.0569	0.2878	ICH	rs9542595	A	G	-0.0323	0.0746	0.665	lobar ICH	rs913588	A	G	0.015	0.0614	0.8072	Non lobar ICH	rs55658396	T	G	-0.0413	0.0161	0.0102799	0.1121	Ischemic stroke	rs545075	C	G	-0.046	0.0329	0.1616	0.8275	Ischemic stroke (large artery atherosclerosis)	rs545075	C	G	-0.0356	0.031
rs520802	C	A	0.0118478	0.00207561	1.09999e-08	0.546433	32.5825	rs9549099	T	C	-0.0649	0.0587	0.2694	ICH	rs9549099	T	C	-0.0428	0.0774	0.5798	lobar ICH	rs9341625	T	C	0.0356	0.0745	0.6333	Non lobar ICH	rs55732507	C	T	0.018	0.0089	0.0428203	0.4712	Ischemic stroke	rs556493	G	A	-0.0409	0.0208	0.0497794	0.5286	Ischemic stroke (large artery atherosclerosis)	rs556493	G	A	-0.0363	0.0176
rs539515	C	A	-0.0288923	0.002557	1.29987e-29	0.204743	127.674	rs9592952	A	C	-0.0323	0.0522	0.5358	ICH	rs9592952	A	C	0.0703	0.0689	0.3071	lobar ICH	rs9542595	A	G	-0.0884	0.0673	0.189	Non lobar ICH	rs55749651	A	G	-0.0025	0.0096	0.7969	0.3302	Ischemic stroke	rs55658396	T	G	0.0027	0.0372	0.9415	0.1264	Ischemic stroke (large artery atherosclerosis)	rs55658396	T	G	-0.0331	0.0369
rs545075	C	G	0.0280331	0.00457888	9.20005e-10	0.94641	37.4821	rs9594366	T	C	0.0673	0.0541	0.2137	ICH	rs9594366	T	C	0.0696	0.0715	0.3305	lobar ICH	rs9549099	T	C	-0.0688	0.07	0.3253	Non lobar ICH	rs55876427	A	G	-0.0073	0.0099	0.461	0.3922	Ischemic stroke	rs55732507	C	T	0.0373	0.0213	0.08	0.4748	Ischemic stroke (large artery atherosclerosis)	rs55732507	C	T	0.027	0.018
rs556493	G	A	-0.0127287	0.00207619	8.70001e-10	0.45152	37.5867	rs9757252	T	C	0.0407	0.0525	0.4388	ICH	rs9652588	T	C	0.0094	0.0679	0.8894	lobar ICH	rs9592952	A	C	-0.1135	0.0613	0.06404	Non lobar ICH	rs561821	T	C	0.009	0.0092	0.3261	0.3649	Ischemic stroke	rs55749651	A	G	-0.0181	0.0238	0.4473	0.3328	Ischemic stroke (large artery atherosclerosis)	rs55749651	A	G	-0.0403	0.0189
rs55658396	T	G	-0.0271214	0.00473882	1e-08	0.051765	32.7555	rs9790189	A	T	0.0392	0.0515	0.4465	ICH	rs9757252	T	C	0.0383	0.0684	0.5753	lobar ICH	rs9594366	T	C	0.0525	0.0643	0.4145	Non lobar ICH	rs56218501	T	C	0.0165	0.0125	0.1897	0.2033	Ischemic stroke	rs55876427	A	G	0.0094	0.0239	0.6939	0.3929	Ischemic stroke (large artery atherosclerosis)	rs55876427	A	G	-0.0194	0.0201
rs55732507	C	T	0.0136211	0.0021147	1.2e-10	0.398766	41.4884	rs9849338	A	C	-0.1206	0.0558	0.03056	ICH	rs9790189	A	T	0.0443	0.0675	0.5115	lobar ICH	rs9757252	T	C	0.0691	0.0628	0.2713	Non lobar ICH	rs56277911	T	C	-0.0019	0.0164	0.9103	0.105	Ischemic stroke	rs561821	T	C	0.0183	0.0227	0.4193	0.3576	Ischemic stroke (large artery atherosclerosis)	rs561821	T	C	0.004	0.0184
rs55749651	A	G	0.0133477	0.00212815	3.59998e-10	0.378749	39.3376	rs9883009	T	C	-0.0944	0.0517	0.0678	ICH	rs9849338	A	C	-0.0305	0.0727	0.6748	lobar ICH	rs9790189	A	T	0.0691	0.0609	0.2566	Non lobar ICH	rs5742915	C	T	0.0085	0.01	0.396	0.4336	Ischemic stroke	rs56218501	T	C	0.0445	0.0315	0.1572	0.2105	Ischemic stroke (large artery atherosclerosis)	rs56218501	T	C	0.0018	0.0251
rs55876427	A	G	0.0140315	0.0021084	2.80027e-11	0.420021	44.2896								rs9883009	T	C	-0.115	0.0674	0.08809	lobar ICH	rs9849338	A	C	-0.1687	0.0665	0.01116	Non lobar ICH	rs59072247	T	C	-0.0014	0.0183	0.938	0.1218	Ischemic stroke	rs56277911	T	C	-0.0826	0.0443	0.0621999	0.0954	Ischemic stroke (large artery atherosclerosis)	rs56277911	T	C	-0.0507	0.0342
rs561821	T	C	-0.0175362	0.00213535	2.19989e-16	0.37766	67.4424															rs9883009	T	C	-0.1082	0.0612	0.07726	Non lobar ICH	rs6007594	A	G	0.0064	0.0091	0.4819	0.3495	Ischemic stroke	rs5742915	C	T	-0.0062	0.0255	0.8094	0.4379	Ischemic stroke (large artery atherosclerosis)	rs5742915	C	T	-0.0043	0.0197
rs56218501	T	C	0.0141829	0.0025252	1.89998e-08	0.211941	31.5456																						rs6014657	A	C	0.0019	0.0107	0.8565	0.2095	Ischemic stroke	rs59072247	T	C	-0.0208	0.0419	0.6203	0.1406	Ischemic stroke (large artery atherosclerosis)	rs59072247	T	C	0.0552	0.0442
rs56277911	T	C	0.019979	0.00350703	1.2e-08	0.095985	32.454																						rs6046818	C	T	0.0024	0.0124	0.8488	0.1888	Ischemic stroke	rs6007594	A	G	0.0089	0.0219	0.683501	0.3456	Ischemic stroke (large artery atherosclerosis)	rs6007594	A	G	-0.0321	0.0192
rs5742915	C	T	0.0161305	0.00207305	7.19946e-15	0.461101	60.5447																						rs6081147	C	T	-0.0062	0.0097	0.524	0.6877	Ischemic stroke	rs6014657	A	C	-0.0471	0.0264	0.0746397	0.208	Ischemic stroke (large artery atherosclerosis)	rs6014657	A	C	0.0037	0.0215
rs59072247	T	C	0.0489499	0.00608608	8.80035e-16	0.030027	64.6887																						rs61371450	A	G	-0.0016	0.0109	0.886	0.1959	Ischemic stroke	rs6046818	C	T	0.0109	0.032	0.7345	0.1725	Ischemic stroke (large artery atherosclerosis)	rs6046818	C	T	-0.0098	0.0255
rs6007594	A	G	0.0128885	0.00234641	4e-08	0.260408	30.1715																						rs61655108	A	G	-0.0127	0.0097	0.1894	0.2331	Ischemic stroke	rs6081147	C	T	-0.0356	0.0231	0.1238	0.6658	Ischemic stroke (large artery atherosclerosis)	rs6081147	C	T	-0.0069	0.0206
rs6014657	A	C	-0.0150005	0.0025282	2.99999e-09	0.220785	35.2037																						rs61744130	C	T	-0.0062	0.0291	0.8324	0.0535	Ischemic stroke	rs61371450	A	G	-0.0287	0.0265	0.2772	0.1915	Ischemic stroke (large artery atherosclerosis)	rs61371450	A	G	0.033	0.0225
rs6046818	C	T	-0.0173611	0.00286415	1.29999e-09	0.155838	36.742																						rs61779781	C	T	0.0046	0.0095	0.630099	0.3967	Ischemic stroke	rs61655108	A	G	-0.0324	0.0235	0.1675	0.2369	Ischemic stroke (large artery atherosclerosis)	rs61655108	A	G	-0.0108	0.0204
rs6081147	C	T	-0.0141473	0.00253816	2.5e-08	0.787613	31.0677																						rs61865900	C	T	0.018	0.0164	0.2716	0.0799	Ischemic stroke	rs61744130	C	T	0.0016	0.0692	0.9815	0.0621	Ischemic stroke (large artery atherosclerosis)	rs61744130	C	T	-0.0745	0.0577
rs61371450	A	G	-0.0204651	0.00271386	4.70002e-14	0.176497	56.866																						rs62009090	G	T	0.0083	0.0087	0.34	0.6162	Ischemic stroke	rs61779781	C	T	-0.0079	0.0234	0.735099	0.398	Ischemic stroke (large artery atherosclerosis)	rs61779781	C	T	0.0096	0.0185
rs61655108	A	G	0.0148592	0.00242293	8.60003e-10	0.239524	37.6105																						rs62023121	T	C	0.0073	0.0131	0.5781	0.1589	Ischemic stroke	rs61865900	C	T	0.0488	0.0391	0.2119	0.0822	Ischemic stroke (large artery atherosclerosis)	rs61865900	C	T	0.0281	0.0348
rs61744130	C	T	-0.0265089	0.00476172	2.59998e-08	0.049328	30.9924																						rs62048402	A	G	0.0131	0.0088	0.1356	0.3743	Ischemic stroke	rs62009090	G	T	0.0221	0.0208	0.289	0.6003	Ischemic stroke (large artery atherosclerosis)	rs62009090	G	T	-0.0021	0.018
rs61779781	C	T	0.0149309	0.00208358	7.70016e-13	0.427133	51.3513																						rs62106258	C	T	-0.0014	0.0297	0.9626	0.0483	Ischemic stroke	rs62023121	T	C	0.0195	0.0333	0.5581	0.1573	Ischemic stroke (large artery atherosclerosis)	rs62023121	T	C	0.014	0.0261
rs61865900	C	T	-0.0243238	0.00422826	8.79995e-09	0.064037	33.0933																						rs62229404	T	C	0.0239	0.0171	0.1632	0.0949	Ischemic stroke	rs62048402	A	G	0.0386	0.0223	0.0834795	0.3654	Ischemic stroke (large artery atherosclerosis)	rs62048402	A	G	0.0041	0.0181
rs62009090	G	T	-0.0129377	0.00225495	9.59997e-09	0.698584	32.9185																						rs62255856	G	A	-0.0273	0.0144	0.0575201	0.1048	Ischemic stroke	rs62106258	C	T	0.0962	0.0746	0.1972	0.0507	Ischemic stroke (large artery atherosclerosis)	rs62106258	C	T	-0.0125	0.059
rs62023121	T	C	-0.0177084	0.00287298	7.10003e-10	0.153888	37.9921																						rs62306664	A	C	0.0124	0.0144	0.3887	0.1966	Ischemic stroke	rs62229404	T	C	-0.0196	0.0443	0.6576	0.0951	Ischemic stroke (large artery atherosclerosis)	rs62229404	T	C	0.0527	0.0342
rs62048402	A	G	-0.030691	0.0021076	4.90004e-48	0.401508	212.054																						rs62342064	T	C	-0.0024	0.0172	0.8876	0.1251	Ischemic stroke	rs62255856	G	A	-0.0081	0.0353	0.8181	0.0981	Ischemic stroke (large artery atherosclerosis)	rs62255856	G	A	-0.0243	0.0298
rs62106258	C	T	0.0565703	0.004783	2.80027e-32	0.048774	139.887																						rs62376854	G	A	0.0353	0.0221	0.1114	0.0572	Ischemic stroke	rs62306664	A	C	-0.0202	0.0371	0.5868	0.195	Ischemic stroke (large artery atherosclerosis)	rs62306664	A	C	0.0484	0.0277
rs62229404	T	C	0.0244835	0.00355807	5.90065e-12	0.093386	47.3498																						rs62379978	G	T	0.0179	0.0123	0.1454	0.1595	Ischemic stroke	rs62342064	T	C	0.0192	0.0426	0.651799	0.1301	Ischemic stroke (large artery atherosclerosis)	rs62342064	T	C	-0.0293	0.0337
rs62255856	G	A	-0.0208396	0.00334007	4.39997e-10	0.108361	38.9285																						rs62520182	T	C	0.0241	0.0147	0.1012	0.1374	Ischemic stroke	rs62376854	G	A	0.0285	0.0575	0.6201	0.0578	Ischemic stroke (large artery atherosclerosis)	rs62376854	G	A	-0.0044	0.0454
rs62306664	A	C	0.0160662	0.00262372	9.20005e-10	0.19994	37.4966																						rs62529430	G	C	0.0091	0.0104	0.3805	0.22	Ischemic stroke	rs62379978	G	T	0.0463	0.032	0.1474	0.157	Ischemic stroke (large artery atherosclerosis)	rs62379978	G	T	0.0492	0.0252
rs62342064	T	C	0.0222344	0.00303233	2.29985e-13	0.140786	53.7648																						rs6466258	A	T	0.0091	0.0084	0.2807	0.571	Ischemic stroke	rs62520182	T	C	-0.0041	0.0378	0.9136	0.137	Ischemic stroke (large artery atherosclerosis)	rs62520182	T	C	0.0551	0.0284
rs62376854	G	A	-0.028516	0.00448421	2e-10	0.057593	40.4395																						rs6499244	A	T	-0.0014	0.0089	0.8751	0.5969	Ischemic stroke	rs62529430	G	C	0.0538	0.0251	0.0325402	0.2183	Ischemic stroke (large artery atherosclerosis)	rs62529430	G	C	0.0246	0.0207
rs62379978	G	T	0.0318755	0.00290508	5.19996e-28	0.151825	120.392																						rs6575806	A	C	0.0062	0.0119	0.6045	0.7427	Ischemic stroke	rs6466258	A	T	0.0347	0.0206	0.0923592	0.5624	Ischemic stroke (large artery atherosclerosis)	rs6466258	A	T	-0.0039	0.0175
rs62520182	T	C	0.0270222	0.00296737	8.49963e-20	0.148406	82.9274																						rs658524	G	A	-0.0347	0.0101	0.000566096	0.7226	Ischemic stroke	rs6499244	A	T	0.0257	0.0216	0.233	0.6046	Ischemic stroke (large artery atherosclerosis)	rs6499244	A	T	-0.0471	0.0178
rs62529430	G	C	-0.0186186	0.00244294	2.49977e-14	0.237078	58.0856																						rs6712986	C	T	-0.0197	0.0139	0.1576	0.1774	Ischemic stroke	rs6575806	A	C	-0.0044	0.0288	0.88	0.7453	Ischemic stroke (large artery atherosclerosis)	rs6575806	A	C	0.0142	0.0245
rs6466258	A	T	-0.0118899	0.00208597	1.2e-08	0.565558	32.4893																						rs6753802	C	T	-0.0125	0.0135	0.3552	0.8852	Ischemic stroke	rs658524	G	A	-0.0539	0.0237	0.0229901	0.7198	Ischemic stroke (large artery atherosclerosis)	rs658524	G	A	-0.0559	0.0213
rs6499244	A	T	-0.0243808	0.00208546	1.39991e-31	0.560234	136.676																						rs6759845	G	T	-0.0225	0.0105	0.0330598	0.2928	Ischemic stroke	rs6712986	C	T	-0.0473	0.0348	0.1746	0.1476	Ischemic stroke (large artery atherosclerosis)	rs6712986	C	T	-0.0691	0.0293
rs6575806	A	C	-0.0138987	0.00243315	1.09999e-08	0.723966	32.6295																						rs6808044	G	A	-0.0201	0.0088	0.0219599	0.6207	Ischemic stroke	rs6753802	C	T	0.0255	0.0332	0.4421	0.8838	Ischemic stroke (large artery atherosclerosis)	rs6753802	C	T	0.002	0.0277
rs658524	G	A	0.0145736	0.00257906	1.6e-08	0.800525	31.9309																						rs697049	T	C	-0.004	0.0095	0.672699	0.6891	Ischemic stroke	rs6759845	G	T	-0.0465	0.0265	0.0790606	0.2931	Ischemic stroke (large artery atherosclerosis)	rs6759845	G	T	0.0074	0.0204
rs6712986	C	T	-0.0211673	0.00314581	1.69981e-11	0.1222	45.2758																						rs7073746	G	A	0.0005	0.0084	0.9561	0.4803	Ischemic stroke	rs6808044	G	A	-0.0701	0.0214	0.00104299	0.6293	Ischemic stroke (large artery atherosclerosis)	rs6808044	G	A	-0.013	0.0176
rs6753802	C	T	0.0231446	0.00323664	8.60003e-13	0.885943	51.1341																						rs7073961	T	C	-0.0026	0.0148	0.8583	0.9074	Ischemic stroke	rs697049	T	C	0.0323	0.0234	0.1671	0.6943	Ischemic stroke (large artery atherosclerosis)	rs697049	T	C	0.0173	0.0191
rs6759845	G	T	0.0236067	0.00223841	5.30029e-26	0.305186	111.222																						rs7102513	C	T	0.0007	0.0108	0.9489	0.7906	Ischemic stroke	rs7073746	G	A	0.018	0.0204	0.3783	0.4834	Ischemic stroke (large artery atherosclerosis)	rs7073746	G	A	0.0312	0.0172
rs6808044	G	A	-0.0150589	0.00207941	4.40048e-13	0.563398	52.4453																						rs7115813	G	A	-0.0092	0.0086	0.2873	0.4886	Ischemic stroke	rs7073961	T	C	-0.048	0.0362	0.1841	0.9105	Ischemic stroke (large artery atherosclerosis)	rs7073961	T	C	-0.0468	0.0309
rs697049	T	C	-0.0153941	0.00218158	1.69981e-12	0.659166	49.7928																						rs7132908	A	G	0.008	0.0093	0.3907	0.354	Ischemic stroke	rs7102513	C	T	0.0039	0.0267	0.8833	0.7921	Ischemic stroke (large artery atherosclerosis)	rs7102513	C	T	-0.0217	0.0227
rs7073746	G	A	0.0134021	0.0020697	9.49948e-11	0.472298	41.9306																						rs7161194	G	A	-0.0022	0.0105	0.8356	0.6584	Ischemic stroke	rs7115813	G	A	0.0268	0.0209	0.1996	0.4754	Ischemic stroke (large artery atherosclerosis)	rs7115813	G	A	-0.0004	0.0173
rs7073961	T	C	-0.0215373	0.003817	1.7e-08	0.920464	31.8374																						rs7178532	A	G	0.0018	0.0093	0.8498	0.7098	Ischemic stroke	rs7132908	A	G	0.0179	0.0218	0.4138	0.3559	Ischemic stroke (large artery atherosclerosis)	rs7132908	A	G	0.0401	0.0185
rs7102513	C	T	0.0143511	0.00254372	1.7e-08	0.780896	31.8296																						rs72607160	T	C	-0.0037	0.0094	0.6968	0.2764	Ischemic stroke	rs7161194	G	A	-0.0235	0.0251	0.348	0.672	Ischemic stroke (large artery atherosclerosis)	rs7161194	G	A	-0.001	0.0214
rs7115813	G	A	0.0280242	0.00207902	2.09991e-41	0.551621	181.698																						rs72906124	C	T	0.0395	0.0204	0.05297	0.0619	Ischemic stroke	rs7178532	A	G	-0.0143	0.0226	0.5266	0.7157	Ischemic stroke (large artery atherosclerosis)	rs7178532	A	G	-0.0025	0.0208
rs7132908	A	G	-0.0143563	0.00212593	1.39991e-11	0.384211	45.6023																						rs7291199	G	A	-0.0128	0.0089	0.1503	0.387	Ischemic stroke	rs72607160	T	C	-0.0438	0.0225	0.0521303	0.2791	Ischemic stroke (large artery atherosclerosis)	rs72607160	T	C	-0.0012	0.0193
rs7161194	G	A	0.0160838	0.00228807	2.09991e-12	0.664093	49.4127																						rs7300571	T	C	0.0158	0.016	0.3229	0.1083	Ischemic stroke	rs72767997	C	T	-0.0351	0.0871	0.687	0.0296	Ischemic stroke (large artery atherosclerosis)	rs72767997	C	T	-0.0531	0.0717
rs7178532	A	G	0.0215465	0.00224504	8.19974e-22	0.695152	92.1097																						rs73271047	T	A	-0.0011	0.016	0.9474	0.1774	Ischemic stroke	rs72906124	C	T	0.0765	0.051	0.1335	0.0616	Ischemic stroke (large artery atherosclerosis)	rs72906124	C	T	0.0704	0.0397
rs72607160	T	C	-0.016762	0.00227541	1.80011e-13	0.290452	54.2666																						rs73449690	G	A	0.0096	0.0127	0.4507	0.1578	Ischemic stroke	rs7291199	G	A	-0.0226	0.0212	0.2866	0.3985	Ischemic stroke (large artery atherosclerosis)	rs7291199	G	A	-0.0516	0.0184
rs72767997	C	T	0.0358513	0.00630666	1.29999e-08	0.028534	32.3155																						rs740691	T	C	-0.0061	0.0085	0.4748	0.5551	Ischemic stroke	rs7300571	T	C	-0.0032	0.0401	0.9372	0.1102	Ischemic stroke (large artery atherosclerosis)	rs7300571	T	C	-0.0465	0.0315
rs72906124	C	T	-0.0332445	0.00449656	1.39991e-13	0.056109	54.6612																						rs74905447	T	C	0.0044	0.0261	0.8667	0.051	Ischemic stroke	rs73271047	T	A	-0.0529	0.0435	0.2236	0.1507	Ischemic stroke (large artery atherosclerosis)	rs73271047	T	A	-0.0487	0.0338
rs7291199	G	A	-0.0130848	0.00220453	2.90001e-09	0.325488	35.2291																						rs75224353	A	G	-0.0138	0.0239	0.562999	0.0538	Ischemic stroke	rs73449690	G	A	0.012	0.0299	0.6871	0.1726	Ischemic stroke (large artery atherosclerosis)	rs73449690	G	A	-0.0144	0.0279
rs7300571	T	C	0.0218043	0.00331243	4.60045e-11	0.108666	43.3302																						rs752278	A	G	0.0082	0.0093	0.3762	0.3728	Ischemic stroke	rs740691	T	C	-0.0013	0.0203	0.9504	0.5668	Ischemic stroke (large artery atherosclerosis)	rs740691	T	C	-0.0215	0.0174
rs73271047	T	A	0.0227183	0.00416483	4.90004e-08	0.066479	29.7548																						rs7553348	A	G	0.0042	0.0092	0.6446	0.4979	Ischemic stroke	rs74905447	T	C	-0.0248	0.0676	0.7137	0.0519	Ischemic stroke (large artery atherosclerosis)	rs74905447	T	C	0.0076	0.0534
rs73449690	G	A	-0.0233008	0.00336298	4.19952e-12	0.105927	48.0057																						rs7652234	G	C	0.0137	0.0153	0.3702	0.2052	Ischemic stroke	rs75224353	A	G	0.0619	0.0651	0.3419	0.0437	Ischemic stroke (large artery atherosclerosis)	rs75224353	A	G	0.0179	0.0518
rs740691	T	C	0.0121519	0.00207227	4.49997e-09	0.538598	34.3871																						rs76838536	T	C	0.0225	0.02	0.2602	0.0626	Ischemic stroke	rs752278	A	G	-0.0021	0.0226	0.9264	0.3724	Ischemic stroke (large artery atherosclerosis)	rs752278	A	G	0.002	0.0184
rs74905447	T	C	0.0282013	0.00464836	1.29999e-09	0.054753	36.8077																						rs7727787	A	G	-0.0097	0.0137	0.4774	0.1249	Ischemic stroke	rs7553348	A	G	0.0052	0.0228	0.8208	0.4984	Ischemic stroke (large artery atherosclerosis)	rs7553348	A	G	0.0223	0.0184
rs75224353	A	G	0.0343107	0.00560619	9.29994e-10	0.035194	37.4562																						rs7746336	T	C	0.0225	0.0161	0.1626	0.221	Ischemic stroke	rs7652234	G	C	0.0187	0.0355	0.5975	0.2089	Ischemic stroke (large artery atherosclerosis)	rs7652234	G	C	0.0086	0.0365
rs752278	A	G	-0.0211905	0.00212005	1.59993e-23	0.421367	99.9057																						rs77470973	C	T	0.0048	0.0101	0.631899	0.2938	Ischemic stroke	rs76838536	T	C	-0.0203	0.0513	0.6924	0.064	Ischemic stroke (large artery atherosclerosis)	rs76838536	T	C	-0.0324	0.04
rs7553348	A	G	0.0260579	0.00208128	5.79963e-36	0.562415	156.754																						rs78352137	C	T	0.0237	0.0187	0.2041	0.1076	Ischemic stroke	rs7727787	A	G	-0.0215	0.0335	0.520701	0.1239	Ischemic stroke (large artery atherosclerosis)	rs7727787	A	G	0.0401	0.0278
rs7652234	G	C	0.0375649	0.00526303	9.49948e-13	0.041119	50.944																						rs7852169	G	C	-0.0143	0.013	0.273	0.1618	Ischemic stroke	rs7746336	T	C	0.0415	0.0335	0.2151	0.2585	Ischemic stroke (large artery atherosclerosis)	rs7746336	T	C	-0.0067	0.0341
rs76838536	T	C	-0.0275884	0.00412237	2.19989e-11	0.067397	44.7877																						rs7853970	C	T	0.0138	0.0087	0.1111	0.5496	Ischemic stroke	rs77470973	C	T	-0.0183	0.0251	0.4642	0.2924	Ischemic stroke (large artery atherosclerosis)	rs77470973	C	T	0.0103	0.0199
rs7727787	A	G	-0.0191551	0.00302872	2.5e-10	0.134618	39.9991																						rs78928932	C	T	0.0115	0.0205	0.575999	0.0764	Ischemic stroke	rs78352137	C	T	-0.0166	0.0471	0.724499	0.1151	Ischemic stroke (large artery atherosclerosis)	rs78352137	C	T	0.0009	0.037
rs7746336	G	C	0.0232011	0.00405394	1e-08	0.094298	32.7539																						rs7915178	C	T	-0.001	0.0088	0.9068	0.524	Ischemic stroke	rs7852169	G	C	-0.0369	0.0316	0.243	0.1674	Ischemic stroke (large artery atherosclerosis)	rs7852169	G	C	0.0053	0.029
rs77470973	C	T	-0.0127538	0.00228352	2.30001e-08	0.29343	31.1939																						rs7942122	C	T	0.0096	0.0108	0.3699	0.2307	Ischemic stroke	rs7853970	C	T	0.004	0.0206	0.8476	0.5454	Ischemic stroke (large artery atherosclerosis)	rs7853970	C	T	-0.0191	0.0176
rs78352137	C	T	-0.0316275	0.00328354	5.90065e-22	0.111605	92.778																						rs7995668	C	A	0.015	0.0128	0.2443	0.1644	Ischemic stroke	rs78928932	C	T	-0.0786	0.0544	0.1485	0.0796	Ischemic stroke (large artery atherosclerosis)	rs78928932	C	T	0.0096	0.0411
rs7852169	G	C	0.0455731	0.00375283	6.20012e-34	0.08261	147.469																						rs79957080	T	A	0.0382	0.0198	0.0541901	0.0576	Ischemic stroke	rs7915178	C	T	-0.0273	0.0213	0.2013	0.5234	Ischemic stroke (large artery atherosclerosis)	rs7915178	C	T	-0.0022	0.0188
rs7853970	C	T	-0.019012	0.00209114	9.79941e-20	0.536328	82.6589																						rs8007087	T	C	0.0095	0.0089	0.2869	0.6066	Ischemic stroke	rs7942122	C	T	0.0374	0.0254	0.1412	0.2504	Ischemic stroke (large artery atherosclerosis)	rs7942122	C	T	0.0254	0.0233
rs78928932	C	T	0.0222378	0.00407321	4.79999e-08	0.076581	29.8064																						rs80170948	G	T	-0.0729	0.0281	0.00947305	0.0431	Ischemic stroke	rs7995668	C	A	0.0117	0.0317	0.7122	0.1503	Ischemic stroke (large artery atherosclerosis)	rs7995668	C	A	0.0118	0.0265
rs7915178	C	T	0.0184815	0.00210951	1.9002e-18	0.548323	76.7558																						rs8028313	G	C	-0.027	0.0097	0.00556698	0.3162	Ischemic stroke	rs79957080	T	A	-0.0236	0.0531	0.6562	0.0582	Ischemic stroke (large artery atherosclerosis)	rs79957080	T	A	0.032	0.0414
rs7942122	C	T	0.0185704	0.00290702	1.7e-10	0.148918	40.8081																						rs8075839	G	A	0.0011	0.0088	0.9055	0.6516	Ischemic stroke	rs8007087	T	C	-0.0159	0.0214	0.4568	0.5915	Ischemic stroke (large artery atherosclerosis)	rs8007087	T	C	0.0055	0.0186
rs7995668	C	A	-0.0198019	0.00323541	9.29994e-10	0.117799	37.4589																						rs8112411	A	G	-0.0011	0.0086	0.8989	0.5485	Ischemic stroke	rs80170948	G	T	0.0893	0.0724	0.2174	0.0437	Ischemic stroke (large artery atherosclerosis)	rs80170948	G	T	-0.1154	0.0602
rs79957080	T	A	0.0264225	0.00422179	3.89996e-10	0.063742	39.1701																						rs815715	G	C	-0.0113	0.0086	0.1892	0.5036	Ischemic stroke	rs8028313	G	C	-0.0193	0.0232	0.4071	0.3448	Ischemic stroke (large artery atherosclerosis)	rs8028313	G	C	-0.029	0.0205
rs8007087	T	C	-0.0147805	0.0022323	3.59998e-11	0.688345	43.8403																						rs842548	C	A	0.0225	0.0101	0.0259102	0.7155	Ischemic stroke	rs8075839	G	A	-0.0023	0.0211	0.9112	0.6465	Ischemic stroke (large artery atherosclerosis)	rs8075839	G	A	-0.0229	0.018
rs80170948	G	T	0.0294043	0.00535288	3.89996e-08	0.042523	30.175																						rs852033	C	A	0.0077	0.0094	0.4138	0.6311	Ischemic stroke	rs8112411	A	G	-0.0048	0.0207	0.8154	0.5371	Ischemic stroke (large artery atherosclerosis)	rs8112411	A	G	0.0224	0.0176
rs8028313	G	C	0.0176578	0.0024815	1.10002e-12	0.224279	50.6343																						rs913588	A	G	-0.0043	0.0089	0.6292	0.4408	Ischemic stroke	rs815715	G	C	-0.0061	0.0207	0.768799	0.5086	Ischemic stroke (large artery atherosclerosis)	rs815715	G	C	0.0012	0.0174
rs8075839	G	A	0.0123179	0.00215729	1.09999e-08	0.645678	32.6029																						rs9341625	T	C	-0.0147	0.01	0.1428	0.2436	Ischemic stroke	rs842548	C	A	0.0377	0.0242	0.1195	0.7191	Ischemic stroke (large artery atherosclerosis)	rs842548	C	A	0.0342	0.0217
rs8112411	A	G	0.0235928	0.00213323	1.99986e-28	0.625022	122.316																						rs9397414	G	A	-0.01	0.009	0.2672	0.4202	Ischemic stroke	rs852033	C	A	0.0063	0.0226	0.780601	0.5989	Ischemic stroke (large artery atherosclerosis)	rs852033	C	A	-0.0001	0.0195
rs815715	G	C	0.0116583	0.0020966	2.69998e-08	0.425741	30.92																						rs9542595	A	G	-0.0019	0.0091	0.833	0.2992	Ischemic stroke	rs913588	A	G	-0.0114	0.022	0.6053	0.4292	Ischemic stroke (large artery atherosclerosis)	rs913588	A	G	0.0033	0.018
rs842548	C	A	-0.0145504	0.00258552	1.79999e-08	0.799987	31.6704																						rs9549099	C	T	0.0069	0.0091	0.4465	0.2822	Ischemic stroke	rs9341625	T	C	-0.0468	0.0244	0.0545896	0.2341	Ischemic stroke (large artery atherosclerosis)	rs9341625	T	C	-0.0261	0.0207
rs852033	C	A	0.0163911	0.00239562	7.8001e-12	0.752402	46.8145																						rs9592952	C	A	-0.0038	0.0086	0.6569	0.4541	Ischemic stroke	rs9397414	G	A	0.0051	0.0217	0.8135	0.4337	Ischemic stroke (large artery atherosclerosis)	rs9397414	G	A	0.027	0.0185
rs913588	A	G	-0.0186095	0.0020634	1.9002e-19	0.51535	81.3397																						rs9594366	T	C	-0.0062	0.0091	0.4947	0.3111	Ischemic stroke	rs9542595	A	G	-0.0118	0.0226	0.6029	0.3025	Ischemic stroke (large artery atherosclerosis)	rs9542595	A	G	-0.0044	0.0192
rs9341625	T	C	-0.0233803	0.00255099	4.90004e-20	0.20543	84.0006																						rs9616551	G	A	0.0027	0.0121	0.8224	0.7863	Ischemic stroke	rs9549099	C	T	0.0305	0.0221	0.1671	0.2886	Ischemic stroke (large artery atherosclerosis)	rs9549099	C	T	0.0256	0.0192
rs9397414	G	A	-0.0136894	0.0022207	7.10003e-10	0.316362	38.0005																						rs9635759	A	G	0.0035	0.0099	0.7218	0.3273	Ischemic stroke	rs9592952	C	A	-0.056	0.0205	0.00638102	0.4707	Ischemic stroke (large artery atherosclerosis)	rs9592952	C	A	-0.0072	0.0178
rs9542595	A	G	0.013156	0.0022491	4.90004e-09	0.308715	34.2161																						rs9652588	T	C	-0.0017	0.0091	0.8494	0.4703	Ischemic stroke	rs9594366	T	C	-0.0202	0.0217	0.3512	0.3105	Ischemic stroke (large artery atherosclerosis)	rs9594366	T	C	-0.0184	0.0184
rs9549099	C	T	-0.0133257	0.00234827	1.40001e-08	0.265012	32.2021																						rs9757252	C	T	-0.0056	0.0085	0.5111	0.5839	Ischemic stroke	rs9616551	G	A	0.0387	0.0304	0.2036	0.785	Ischemic stroke (large artery atherosclerosis)	rs9616551	G	A	0.0017	0.0229
rs9592952	C	A	0.0132879	0.00209635	2.30001e-10	0.41909	40.1777																						rs9790189	A	T	-0.0106	0.0082	0.1989	0.5	Ischemic stroke	rs9635759	A	G	0.0114	0.022	0.6039	0.3426	Ischemic stroke (large artery atherosclerosis)	rs9635759	A	G	0.0161	0.0189
rs9594366	T	C	0.0148672	0.00217086	7.50067e-12	0.350836	46.9024																						rs9802603	T	G	-0.0068	0.0089	0.4431	0.4245	Ischemic stroke	rs9652588	T	C	-0.0028	0.0227	0.9004	0.4549	Ischemic stroke (large artery atherosclerosis)	rs9652588	T	C	0.0052	0.0187
rs9616551	G	A	-0.0158305	0.00260853	1.29999e-09	0.802113	36.8297																						rs9849338	A	C	-0.0098	0.0087	0.263	0.3828	Ischemic stroke	rs9757252	C	T	0.0026	0.02	0.8982	0.5868	Ischemic stroke (large artery atherosclerosis)	rs9757252	C	T	-0.0326	0.0173
rs9635759	A	G	0.0273668	0.00229454	8.60003e-33	0.303865	142.251																						rs9883009	C	T	0.0007	0.0083	0.937	0.4822	Ischemic stroke	rs9790189	A	T	-0.042	0.02	0.0362502	0.5147	Ischemic stroke (large artery atherosclerosis)	rs9790189	A	T	-0.0213	0.0169
rs9652588	T	C	0.0115534	0.0020651	2.19999e-08	0.513163	31.2995																														rs9802603	T	G	-0.0007	0.0209	0.9741	0.4189	Ischemic stroke (large artery atherosclerosis)	rs9802603	T	G	-0.0082	0.0175
rs9757252	C	T	0.0208834	0.00212675	9.30037e-23	0.617131	96.4205																														rs9849338	A	C	-0.0011	0.0209	0.9577	0.3974	Ischemic stroke (large artery atherosclerosis)	rs9849338	A	C	0.0113	0.018
rs9790189	A	T	0.0229027	0.00206782	1.59993e-28	0.498034	122.673																														rs9883009	C	T	0.023	0.0201	0.2538	0.4666	Ischemic stroke (large artery atherosclerosis)	rs9883009	C	T	-0.0045	0.0171
rs9802603	T	G	-0.012527	0.0020933	2.19999e-09	0.432459	35.8122
rs9849338	A	C	-0.0146123	0.00216509	1.50003e-11	0.35963	45.5497
rs9883009	C	T	-0.0131423	0.0020681	2.1e-10	0.517172	40.3831
[truncated: 11 more columns]
