# Supplementary material for: Mendelian randomization study and meta‐analysis exploring the causality of age at menarche and the risk of intracerebral hemorrhage and ischemic stroke
Source: CNS Neurosci Ther. 2023 May 11;29(10):3043–52. doi: 10.1111/cns.14245 (PMC10493675; doi:10.1111/cns.14245)
Supplement: Supplementary file 3 — Table S2. [file CNS-29-3043-s001.xlsx]

## Sheet: Sheet1
	exposure	outcome	remove	surplus	the reason for removing in SNP
ICH	268	177	25	152	intermediate allele frequencies	rs10063744	rs10068637	rs1007701	rs111401540	rs11678561	rs1172955	rs11746435	rs11875135	rs17006627	rs2049618	rs2123990	rs301803	rs35046841	rs35605425	rs4889	rs545075	rs62529430	rs6466258	rs6499244	rs73271047	rs7652234	rs7852169	rs79957080	rs8028313	rs9790189
NLICH	268	179	24	155	intermediate allele frequencies	rs10063744	rs10068637	rs1007701	rs111401540	rs11678561	rs1172955	rs11746435	rs11875135	rs17006627	rs2049618	rs2123990	rs301803	rs35046841	rs35605425	rs4889	rs545075	rs62529430	rs6466258	rs6499244	rs73271047		rs7852169	rs79957080	rs8028313	rs9790189
LICH	268	178	25	153	intermediate allele frequencies	rs10063744	rs10068637	rs1007701	rs111401540	rs11678561	rs1172955	rs11746435	rs11875135	rs17006627	rs2049618	rs2123990	rs301803	rs35046841	rs35605425	rs4889	rs545075	rs62529430	rs6466258	rs6499244	rs73271047	rs7652234	rs7852169	rs79957080	rs8028313	rs9790189
IS	268	262	8	254	incompatible alleles	rs7746336
					intermediate allele frequencies	rs1172955	rs2123990	rs4735741	rs6466258	rs6499244	rs815715	rs9790189
LAS	268	265	9	257	incompatible alleles	rs7746336
					intermediate allele frequencies	rs7746336	rs1172955, rs2123990, rs4735741, rs6466258, rs6499244, rs815715, rs9790189
CES	268	265	7	258	incompatible alleles	rs7746336
					intermediate allele frequencies	rs2123990,	rs4735741,	rs6466258,	rs6499244,	rs815715,	rs9790189
SVS	268	237	8	229	incompatible alleles	rs7746336
					intermediate allele frequencies	rs1172955,	rs2123990,	rs4735741,	rs6466258,	rs6499244,	rs815715,	rs9790189
